# Supplementary material for: Comparative Genomic Analysis Reveals the Metabolism and Evolution of the Thermophilic Archaeal Genus Metallosphaera
Source: Front Microbiol. 2020 Jun 19;11:1192. doi: 10.3389/fmicb.2020.01192 (PMC7325606; doi:10.3389/fmicb.2020.01192)
Supplement: TABLE S1 — Average nucleotide identity (ANI) based on whole genome alignments of Metallosphaera spp. [file Table_1.XLSX]

## Sheet: ANIb_percentage_identity
Supplementary Table S1: Average nucleotide identity (ANI) based on whole genome alignments of Metallosphaera spp.
	Metallosphaera_My_r05	Metallosphaera_My_r02	Metallosphaera_yellowstonensis_MK1	Metallosphaera_sedula_ARS120-2	Metallosphaera_sedula_SARC-M1	Metallosphaera_My_r06	Metallosphaera_hakonensis_JCM_8857	Metallosphaera_sedula_ARS50-2	Metallosphaera_hakonensis_HO1-1	Metallosphaera_sedula_CuR1	Metallosphaera_sedula_ARS50-1	Metallosphaera_sp._Obs4	Metallosphaera_sedula_DSM_5348	Metallosphaera_sp._YNP_14	Metallosphaera_sp_UBA165	Metallosphaera_tengchongensis_Ric-A	Metallosphaera_sedula_ARS120-1	Metallosphaera_cuprina_Ar_4	Metallosphaera_sp._YNP_08
Metallosphaera_My_r05	1	1	0.991354	0.715877	0.715884	0.993181	0.71323	0.715877	0.712789	0.715791	0.715877	0.688658	0.715882	1	0.713631	0.710175	0.71588	0.706198	0.990086
Metallosphaera_My_r02	0.998823	1	0.989953	0.715729	0.715735	0.992754	0.713585	0.715729	0.713293	0.715661	0.715729	0.688914	0.715733	0.998823	0.713684	0.710502	0.715732	0.706137	0.98942
Metallosphaera_yellowstonensis_MK1	0.984618	0.985679	1	0.715533	0.715538	0.987971	0.711785	0.715532	0.712925	0.715494	0.715531	0.692949	0.715537	0.984618	0.713485	0.710415	0.715534	0.704876	0.977921
Metallosphaera_sedula_ARS120-2	0.713523	0.714128	0.714621	1	0.999993	0.713969	0.736846	0.999968	0.737254	0.999784	0.999969	0.683924	0.999982	0.713523	0.969534	0.722551	0.999995	0.72148	0.712978
Metallosphaera_sedula_SARC-M1	0.713529	0.714133	0.714625	0.999993	1	0.713975	0.736852	0.999972	0.73726	0.999788	0.999973	0.683924	0.999985	0.713529	0.969536	0.722556	0.999995	0.721482	0.712987
Metallosphaera_My_r06	0.993495	0.994415	0.994891	0.71556	0.715567	1	0.713128	0.715564	0.713769	0.715564	0.715562	0.693134	0.715567	0.993495	0.715209	0.710503	0.715562	0.704633	0.992459
Metallosphaera_hakonensis_JCM_8857	0.713385	0.712958	0.712472	0.7367	0.736704	0.712013	1	0.7367	0.998907	0.736809	0.7367	0.683232	0.736699	0.713385	0.735676	0.719315	0.736704	0.720998	0.711588
Metallosphaera_sedula_ARS50-2	0.713552	0.714203	0.714725	0.999968	0.999972	0.714091	0.736717	1	0.737118	0.999809	0.999996	0.68393	0.999984	0.713552	0.969523	0.722593	0.999972	0.721475	0.712978
Metallosphaera_hakonensis_HO1-1	0.711787	0.712017	0.712965	0.73851	0.738515	0.710472	0.998769	0.738512	1	0.738319	0.738513	0.682232	0.738514	0.711787	0.736258	0.718748	0.738513	0.720639	0.712067
Metallosphaera_sedula_CuR1	0.713391	0.714249	0.714421	0.999882	0.999886	0.713817	0.736419	0.999906	0.736587	1	0.999904	0.683419	0.999897	0.713391	0.969706	0.722522	0.999885	0.722018	0.71279
Metallosphaera_sedula_ARS50-1	0.713525	0.71413	0.714662	0.999969	0.999973	0.713971	0.73685	0.999996	0.737255	0.999805	1	0.683924	0.999985	0.713525	0.969533	0.722551	0.999974	0.721499	0.712987
Metallosphaera_sp._Obs4	0.68671	0.688355	0.689764	0.68397	0.68396	0.686073	0.685338	0.68396	0.685411	0.68396	0.68396	1	0.68396	0.68671	0.686069	0.684571	0.68397	0.680418	0.691051
Metallosphaera_sedula_DSM_5348	0.713917	0.71461	0.714706	0.999982	0.999985	0.714039	0.736466	0.999984	0.736768	0.999799	0.999985	0.683911	1	0.713917	0.969596	0.722387	0.999985	0.721724	0.713007
Metallosphaera_sp._YNP_14	1	1	0.991354	0.715877	0.715884	0.993181	0.71323	0.715877	0.712789	0.715791	0.715877	0.688658	0.715882	1	0.713631	0.710175	0.71588	0.706198	0.990086
Metallosphaera_sp_UBA165	0.714459	0.715568	0.715057	0.967859	0.967861	0.714424	0.735319	0.967863	0.735787	0.967858	0.967861	0.685909	0.967865	0.714459	1	0.722106	0.967859	0.720321	0.71533
Metallosphaera_tengchongensis_Ric-A	0.710355	0.710396	0.71099	0.723023	0.723029	0.709163	0.719051	0.723024	0.719165	0.722919	0.723024	0.684342	0.723028	0.710355	0.721524	1	0.723025	0.712527	0.709725
Metallosphaera_sedula_ARS120-1	0.713537	0.71411	0.714455	0.999995	0.999995	0.713877	0.736732	0.999972	0.737125	0.999787	0.999974	0.683873	0.999985	0.713537	0.969545	0.722593	1	0.721595	0.713047
Metallosphaera_cuprina_Ar_4	0.705465	0.706407	0.706512	0.720952	0.720956	0.704521	0.720208	0.720956	0.720455	0.720989	0.720955	0.680444	0.720956	0.705465	0.719359	0.712391	0.720955	1	0.703535
Metallosphaera_sp._YNP_08	0.990721	0.99218	0.988791	0.716352	0.716359	0.9891	0.712187	0.716359	0.71224	0.716243	0.716359	0.697239	0.716359	0.990721	0.716694	0.71013	0.716357	0.706539	1
