# Supplementary material for: Comparative Genomic Analysis Reveals the Metabolism and Evolution of the Thermophilic Archaeal Genus Metallosphaera
Source: Front Microbiol. 2020 Jun 19;11:1192. doi: 10.3389/fmicb.2020.01192 (PMC7325606; doi:10.3389/fmicb.2020.01192)
Supplement: TABLE S2 — Statistics of genomic islands in the genomes of Metallosphaera spp. [file Table_2.XLSX]

## Sheet: M._yellowstonensis_
Supplement Table S2: Genomic island related sequences present in the genomes of Metallosphaera spp.
Island start	Island end	Length	Method	Gene start	Gene end	Strand	Product
117645	138827	21182	Predicted by at least one method	117645	118649	1	hypothetical protein
117645	138827	21182	Predicted by at least one method	118711	119736	1	hypothetical protein
117645	138827	21182	Predicted by at least one method	119762	120166	-1	hypothetical protein
117645	138827	21182	Predicted by at least one method	120213	121682	-1	hypothetical protein
117645	138827	21182	Predicted by at least one method	121683	121886	-1	hypothetical protein
117645	138827	21182	Predicted by at least one method	122639	123763	1	Glycosyltransferase
117645	138827	21182	Predicted by at least one method	123760	125280	-1	Membrane protein involved in the export of O-antigen, teichoic acid lipoteichoic acids
117645	138827	21182	Predicted by at least one method	125692	126090	1	hypothetical protein
117645	138827	21182	Predicted by at least one method	126467	126694	1	hypothetical protein
117645	138827	21182	Predicted by at least one method	126681	126809	-1	hypothetical protein
117645	138827	21182	Predicted by at least one method	126968	127708	-1	hypothetical protein
117645	138827	21182	Predicted by at least one method	127874	128068	1	hypothetical protein
117645	138827	21182	Predicted by at least one method	129070	130074	-1	glycosyl transferase
117645	138827	21182	Predicted by at least one method	130945	131124	-1	hypothetical protein
117645	138827	21182	Predicted by at least one method	131694	131858	-1	hypothetical protein
117645	138827	21182	Predicted by at least one method	132069	132281	-1	UTP--glucose-1-phosphate uridylyltransferase (EC 2.7.7.9)
117645	138827	21182	Predicted by at least one method	132449	132943	-1	hypothetical protein
117645	138827	21182	Predicted by at least one method	133015	133200	-1	hypothetical protein
117645	138827	21182	Predicted by at least one method	133613	133849	1	hypothetical protein
117645	138827	21182	Predicted by at least one method	133912	134409	1	Glycosyltransferase (EC 2.4.1.-)
117645	138827	21182	Predicted by at least one method	134646	135197	1	Orf in partial transposon ISC1913
117645	138827	21182	Predicted by at least one method	135356	135475	-1	hypothetical protein
117645	138827	21182	Predicted by at least one method	135675	135806	-1	hypothetical protein
117645	138827	21182	Predicted by at least one method	136570	136695	-1	hypothetical protein
117645	138827	21182	Predicted by at least one method	136692	136949	-1	hypothetical protein
117645	138827	21182	Predicted by at least one method	137002	137205	-1	hypothetical protein
117645	138827	21182	Predicted by at least one method	137467	137898	-1	441aa long hypothetical protein
117645	138827	21182	Predicted by at least one method	137873	138160	-1	202aa long conserved hypothetical protein
117645	138827	21182	Predicted by at least one method	138582	138827	1	hypothetical protein
250612	341153	90541	Predicted by at least one method	250612	251967	1	zeste-white 4 related membrane protein
250612	341153	90541	Predicted by at least one method	252100	253341	1	Dipeptide transport system permease protein DppB (TC 3.A.1.5.2)
250612	341153	90541	Predicted by at least one method	253338	254111	1	Oligopeptide transport system permease protein OppC (TC 3.A.1.5.1)
250612	341153	90541	Predicted by at least one method	254128	254901	1	Oligopeptide transport ATP-binding protein OppD (TC 3.A.1.5.1)
250612	341153	90541	Predicted by at least one method	254880	255626	1	265aa long hypothetical protein
250612	341153	90541	Predicted by at least one method	256001	256225	-1	hypothetical protein
250612	341153	90541	Predicted by at least one method	256582	256815	-1	hypothetical protein
250612	341153	90541	Predicted by at least one method	256865	257722	-1	hypothetical protein
250612	341153	90541	Predicted by at least one method	257719	257931	-1	hypothetical protein
250612	341153	90541	Predicted by at least one method	257991	258344	-1	Ferredoxin
250612	341153	90541	Predicted by at least one method	258630	259091	1	hypothetical protein
250612	341153	90541	Predicted by at least one method	259163	259570	-1	putative aldose-1-epimerase
250612	341153	90541	Predicted by at least one method	259701	259814	-1	hypothetical protein
250612	341153	90541	Predicted by at least one method	260025	260156	-1	hypothetical protein
250612	341153	90541	Predicted by at least one method	260248	260502	-1	Putative aldose-1-epimerase (EC 5.1.3.3)
250612	341153	90541	Predicted by at least one method	260991	262316	-1	Conserved protein
250612	341153	90541	Predicted by at least one method	262313	262816	-1	Conserved protein
250612	341153	90541	Predicted by at least one method	262920	263732	1	Pyrroline-5-carboxylate reductase (EC 1.5.1.2)
250612	341153	90541	Predicted by at least one method	263865	264665	1	hypothetical protein
250612	341153	90541	Predicted by at least one method	264643	264765	-1	hypothetical protein
250612	341153	90541	Predicted by at least one method	264895	265017	-1	hypothetical protein
250612	341153	90541	Predicted by at least one method	265128	266010	1	First ORF in transposon ISC1058
250612	341153	90541	Predicted by at least one method	266226	266339	1	hypothetical protein
250612	341153	90541	Predicted by at least one method	266366	267265	1	Permease (major facilitator superfamily)
250612	341153	90541	Predicted by at least one method	267336	267509	-1	hypothetical protein
250612	341153	90541	Predicted by at least one method	267749	268123	1	hypothetical protein
250612	341153	90541	Predicted by at least one method	268077	268496	1	hypothetical protein
250612	341153	90541	Predicted by at least one method	268639	269118	-1	2-heptaprenyl-1,4-naphthoquinone methyltransferase (EC 2.1.1.163)
250612	341153	90541	Predicted by at least one method	269343	269840	1	Phosphohistidine phosphatase sixA (EC 3.1.3.-)
250612	341153	90541	Predicted by at least one method	269841	271103	1	Exopolyphosphatase (EC 3.6.1.11)
250612	341153	90541	Predicted by at least one method	271103	271726	1	Thymidylate kinase (EC 2.7.4.9)
250612	341153	90541	Predicted by at least one method	271707	272354	1	Thymidylate kinase (EC 2.7.4.9)
250612	341153	90541	Predicted by at least one method	272344	272976	1	Conserved protein
250612	341153	90541	Predicted by at least one method	273176	273295	-1	hypothetical protein
250612	341153	90541	Predicted by at least one method	273279	273494	-1	110aa long hypothetical protein
250612	341153	90541	Predicted by at least one method	273764	274993	-1	hypothetical protein
250612	341153	90541	Predicted by at least one method	275430	275564	1	hypothetical protein
250612	341153	90541	Predicted by at least one method	275876	276085	1	hypothetical protein
250612	341153	90541	Predicted by at least one method	276242	276508	1	Conserved protein
250612	341153	90541	Predicted by at least one method	276484	276924	1	hypothetical protein
250612	341153	90541	Predicted by at least one method	277794	278030	1	hypothetical protein
250612	341153	90541	Predicted by at least one method	278042	278221	1	hypothetical protein
250612	341153	90541	Predicted by at least one method	278218	278682	1	hypothetical protein
250612	341153	90541	Predicted by at least one method	278741	279130	-1	Putative dNTP triphosphohydrolase, Archaeal subgroup
250612	341153	90541	Predicted by at least one method	279088	279336	-1	hypothetical protein
250612	341153	90541	Predicted by at least one method	279545	282340	-1	Function Code: 16.1 Conserved Hypothetical
250612	341153	90541	Predicted by at least one method	282874	282999	-1	hypothetical protein
250612	341153	90541	Predicted by at least one method	283217	285019	-1	putative ATP/GTP-binding protein
250612	341153	90541	Predicted by at least one method	285075	285317	1	hypothetical protein
250612	341153	90541	Predicted by at least one method	285469	286545	1	hypothetical protein
250612	341153	90541	Predicted by at least one method	286542	288656	-1	hypothetical protein
250612	341153	90541	Predicted by at least one method	288649	291531	-1	ATP-dependent helicase
250612	341153	90541	Predicted by at least one method	291537	292793	-1	hypothetical protein
250612	341153	90541	Predicted by at least one method	293011	293559	-1	hypothetical protein
250612	341153	90541	Predicted by at least one method	294024	294338	-1	hypothetical protein
250612	341153	90541	Predicted by at least one method	294335	294481	-1	hypothetical protein
250612	341153	90541	Predicted by at least one method	294656	295045	-1	Predicted signal-transduction protein containing cAMP-binding and CBS domains
250612	341153	90541	Predicted by at least one method	295087	295374	-1	Ferredoxin-like protein
250612	341153	90541	Predicted by at least one method	295371	296558	-1	Probable electron transfer flavoprotein-quinone oxidoreductase FixC (EC 1.5.5.-)
250612	341153	90541	Predicted by at least one method	296561	298345	-1	Electron transfer flavoprotein, alpha subunit
250612	341153	90541	Predicted by at least one method	298683	299162	1	hypothetical protein
250612	341153	90541	Predicted by at least one method	299600	299728	-1	hypothetical protein
250612	341153	90541	Predicted by at least one method	300164	301660	1	hypothetical protein
250612	341153	90541	Predicted by at least one method	301743	301889	-1	hypothetical protein
250612	341153	90541	Predicted by at least one method	301982	303253	1	hypothetical protein
250612	341153	90541	Predicted by at least one method	303642	303761	1	hypothetical protein
250612	341153	90541	Predicted by at least one method	303856	304308	-1	Alkyl hydroperoxide reductase subunit C-like protein
250612	341153	90541	Predicted by at least one method	304536	305051	-1	Small heat shock protein
250612	341153	90541	Predicted by at least one method	305402	306127	-1	hypothetical protein
250612	341153	90541	Predicted by at least one method	306296	307852	1	Bipolar DNA helicase HerA
250612	341153	90541	Predicted by at least one method	307833	308834	-1	Single-stranded exonuclease associated with Rad50/Mre11 complex
250612	341153	90541	Predicted by at least one method	309304	309606	1	hypothetical protein
250612	341153	90541	Predicted by at least one method	309910	310038	1	hypothetical protein
250612	341153	90541	Predicted by at least one method	310001	310114	-1	hypothetical protein
250612	341153	90541	Predicted by at least one method	310403	311623	1	Conserved protein
250612	341153	90541	Predicted by at least one method	311646	313305	1	Conserved protein
250612	341153	90541	Predicted by at least one method	313325	313459	-1	hypothetical protein
250612	341153	90541	Predicted by at least one method	313684	314154	1	First ORF in transposon ISC1904
250612	341153	90541	Predicted by at least one method	314190	314321	-1	hypothetical protein
250612	341153	90541	Predicted by at least one method	314569	315177	-1	hypothetical protein
250612	341153	90541	Predicted by at least one method	315192	315938	-1	3-oxoacyl-[acyl-carrier protein] reductase (EC 1.1.1.100)
250612	341153	90541	Predicted by at least one method	316312	316464	1	hypothetical protein
250612	341153	90541	Predicted by at least one method	316453	317508	-1	Second ORF in transposon ISC1225
250612	341153	90541	Predicted by at least one method	317929	319215	1	Conserved protein
250612	341153	90541	Predicted by at least one method	319482	319997	-1	hypothetical protein
250612	341153	90541	Predicted by at least one method	320188	320319	-1	hypothetical protein
250612	341153	90541	Predicted by at least one method	320335	320532	1	hypothetical protein
250612	341153	90541	Predicted by at least one method	320545	322041	1	Conserved protein
250612	341153	90541	Predicted by at least one method	322030	323085	-1	hypothetical protein
250612	341153	90541	Predicted by at least one method	323257	323754	1	enzyme; Degradation of DNA
250612	341153	90541	Predicted by at least one method	323897	325126	1	Conserved protein
250612	341153	90541	Predicted by at least one method	325451	326092	1	hypothetical protein
250612	341153	90541	Predicted by at least one method	326347	326580	1	hypothetical protein
250612	341153	90541	Predicted by at least one method	326710	326850	1	hypothetical protein
250612	341153	90541	Predicted by at least one method	326890	327156	1	hypothetical protein
250612	341153	90541	Predicted by at least one method	327153	327326	1	hypothetical protein
250612	341153	90541	Predicted by at least one method	328628	328918	1	hypothetical protein
250612	341153	90541	Predicted by at least one method	329001	329171	1	hypothetical protein
250612	341153	90541	Predicted by at least one method	329168	329317	1	hypothetical protein
250612	341153	90541	Predicted by at least one method	329548	329700	1	hypothetical protein
250612	341153	90541	Predicted by at least one method	331588	331839	1	hypothetical protein
250612	341153	90541	Predicted by at least one method	331935	332072	-1	hypothetical protein
250612	341153	90541	Predicted by at least one method	332234	332353	1	hypothetical protein
250612	341153	90541	Predicted by at least one method	332916	333344	1	Ribosomal RNA small subunit methyltransferase B (EC 2.1.1.-)
250612	341153	90541	Predicted by at least one method	333858	333992	1	hypothetical protein
250612	341153	90541	Predicted by at least one method	334790	335677	1	CRISPR-associated protein, Csa1 family
250612	341153	90541	Predicted by at least one method	335817	336719	1	CRISPR-associated protein Cas1
250612	341153	90541	Predicted by at least one method	336713	336994	1	CRISPR-associated protein Cas2
250612	341153	90541	Predicted by at least one method	336972	337517	1	CRISPR-associated RecB family exonuclease Cas4
250612	341153	90541	Predicted by at least one method	338161	338322	-1	hypothetical protein
250612	341153	90541	Predicted by at least one method	339695	340297	-1	CRISPR-associated protein, Csa3 family
250612	341153	90541	Predicted by at least one method	340469	340612	-1	hypothetical protein
250612	341153	90541	Predicted by at least one method	340701	341153	1	hypothetical protein
250612	341153	90541	Predicted by at least one method	341150	342133	1	CRISPR-associated protein, Csa2 family
351809	417834	66025	Predicted by at least one method	351022	351846	1	CRISPR-associated RAMP, TM1809 family
351809	417834	66025	Predicted by at least one method	351809	352630	1	DUF324 domain-containing protein
351809	417834	66025	Predicted by at least one method	352627	352803	1	hypothetical protein
351809	417834	66025	Predicted by at least one method	352830	355358	1	Conserved protein
351809	417834	66025	Predicted by at least one method	355355	356008	1	Conserved protein
351809	417834	66025	Predicted by at least one method	355995	356948	1	hypothetical protein
351809	417834	66025	Predicted by at least one method	356950	357597	1	DUF324 domain-containing protein
351809	417834	66025	Predicted by at least one method	358210	358326	-1	hypothetical protein
351809	417834	66025	Predicted by at least one method	358798	358929	1	hypothetical protein
351809	417834	66025	Predicted by at least one method	359304	359468	-1	hypothetical protein
351809	417834	66025	Predicted by at least one method	359746	359910	-1	hypothetical protein
351809	417834	66025	Predicted by at least one method	360981	361136	1	hypothetical protein
351809	417834	66025	Predicted by at least one method	362126	362242	-1	hypothetical protein
351809	417834	66025	Predicted by at least one method	362280	363203	-1	CRISPR-associated protein, Csa1 family
351809	417834	66025	Predicted by at least one method	363244	363768	1	Conserved protein
351809	417834	66025	Predicted by at least one method	363749	364657	1	CRISPR-associated protein Cas1
351809	417834	66025	Predicted by at least one method	364658	364948	1	CRISPR-associated protein Cas2
351809	417834	66025	Predicted by at least one method	365439	365618	-1	hypothetical protein
351809	417834	66025	Predicted by at least one method	365967	366101	-1	hypothetical protein
351809	417834	66025	Predicted by at least one method	366962	367162	1	hypothetical protein
351809	417834	66025	Predicted by at least one method	367348	367461	-1	hypothetical protein
351809	417834	66025	Predicted by at least one method	370074	370376	1	105aa long hypothetical protein
351809	417834	66025	Predicted by at least one method	370345	370467	-1	hypothetical protein
351809	417834	66025	Predicted by at least one method	370564	370704	-1	hypothetical protein
351809	417834	66025	Predicted by at least one method	371347	371853	1	hypothetical protein
351809	417834	66025	Predicted by at least one method	372000	372503	1	hypothetical protein
351809	417834	66025	Predicted by at least one method	373208	373432	1	hypothetical protein
351809	417834	66025	Predicted by at least one method	374448	375242	-1	hypothetical protein
351809	417834	66025	Predicted by at least one method	375407	376537	1	Second ORF in transposon ISC1225
351809	417834	66025	Predicted by at least one method	376613	377938	1	hypothetical protein
351809	417834	66025	Predicted by at least one method	378216	378554	-1	hypothetical protein
351809	417834	66025	Predicted by at least one method	378867	379028	-1	hypothetical protein
351809	417834	66025	Predicted by at least one method	379481	379870	-1	hypothetical protein
351809	417834	66025	Predicted by at least one method	379857	380114	-1	Transcription regulator, SpoVT/AbrB family
351809	417834	66025	Predicted by at least one method	380370	381344	1	CRISPR-associated protein APE2256
351809	417834	66025	Predicted by at least one method	381334	381651	1	Conserved protein
351809	417834	66025	Predicted by at least one method	382055	382222	-1	hypothetical protein
351809	417834	66025	Predicted by at least one method	382262	383065	-1	Predicted phosphohydrolases
351809	417834	66025	Predicted by at least one method	383241	383384	1	hypothetical protein
351809	417834	66025	Predicted by at least one method	383485	383742	-1	hypothetical protein
351809	417834	66025	Predicted by at least one method	383831	384145	1	hypothetical protein
351809	417834	66025	Predicted by at least one method	384357	385073	1	hypothetical protein
351809	417834	66025	Predicted by at least one method	385355	385624	-1	hypothetical protein
351809	417834	66025	Predicted by at least one method	385788	386165	-1	hypothetical protein
351809	417834	66025	Predicted by at least one method	386385	386699	-1	156aa long hypothetical protein
351809	417834	66025	Predicted by at least one method	387836	388141	1	hypothetical protein
351809	417834	66025	Predicted by at least one method	388129	388692	1	hypothetical protein
351809	417834	66025	Predicted by at least one method	389230	389433	-1	Partial transposase ISC1190
351809	417834	66025	Predicted by at least one method	389480	390199	-1	hypothetical protein
351809	417834	66025	Predicted by at least one method	391027	391269	-1	hypothetical protein
351809	417834	66025	Predicted by at least one method	391587	392072	1	hypothetical protein
351809	417834	66025	Predicted by at least one method	392140	392904	1	rusticyanin related protein
351809	417834	66025	Predicted by at least one method	392908	393231	1	hypothetical protein
351809	417834	66025	Predicted by at least one method	393212	393439	-1	hypothetical protein
351809	417834	66025	Predicted by at least one method	393688	394287	1	hypothetical protein
351809	417834	66025	Predicted by at least one method	394339	395529	1	Prolidase (Xaa-Pro dipeptidase) (PepQ-like3) (EC 3.4.13.9)
351809	417834	66025	Predicted by at least one method	395530	395646	-1	ABC transporter, permease protein
351809	417834	66025	Predicted by at least one method	395822	396085	-1	ABC transporter, permease protein
351809	417834	66025	Predicted by at least one method	396589	396822	1	146aa long hypothetical protein
351809	417834	66025	Predicted by at least one method	396888	397004	1	345aa long hypothetical protein
351809	417834	66025	Predicted by at least one method	397729	398004	1	103aa long hypothetical protein
351809	417834	66025	Predicted by at least one method	397961	398110	-1	66aa long conserved hypothetical protein
351809	417834	66025	Predicted by at least one method	398306	398803	-1	Transposase
351809	417834	66025	Predicted by at least one method	399310	399654	1	probable uroporphyrin-III c-methyltransferase (EC 2.1.1.107)
351809	417834	66025	Predicted by at least one method	400119	400283	1	Bacterio-opsin activator domain-containing protein
351809	417834	66025	Predicted by at least one method	400430	400897	-1	hypothetical protein
351809	417834	66025	Predicted by at least one method	400888	401136	-1	hypothetical protein
351809	417834	66025	Predicted by at least one method	401568	402884	1	Nitrate/nitrite transporter
351809	417834	66025	Predicted by at least one method	402892	403602	1	Respiratory nitrate reductase gamma chain (EC 1.7.99.4)
351809	417834	66025	Predicted by at least one method	403595	407158	1	Respiratory nitrate reductase alpha chain (EC 1.7.99.4)
351809	417834	66025	Predicted by at least one method	407155	408696	1	Respiratory nitrate reductase beta chain (EC 1.7.99.4)
351809	417834	66025	Predicted by at least one method	409821	410729	-1	First ORF in transposon ISC1058
351809	417834	66025	Predicted by at least one method	411317	412345	1	NnrS protein involved in response to NO
351809	417834	66025	Predicted by at least one method	412342	413046	1	hypothetical protein
351809	417834	66025	Predicted by at least one method	413241	414266	-1	blr3675; putative alcohol dehydrogenase (EC 1.1.1.1)
351809	417834	66025	Predicted by at least one method	414263	414685	-1	hypothetical protein
351809	417834	66025	Predicted by at least one method	414687	415763	-1	Predicted metal-dependent hydrolase of the TIM-barrel fold
351809	417834	66025	Predicted by at least one method	416440	417834	1	460aa long hypothetical protein
532464	538925	6461	Predicted by at least one method	532464	533534	-1	Biotin synthase (BioB) (EC 2.8.1.6)
532464	538925	6461	Predicted by at least one method	533531	534433	-1	hypothetical protein
532464	538925	6461	Predicted by at least one method	534430	535446	-1	Lipoate-protein ligase A
532464	538925	6461	Predicted by at least one method	535917	537017	-1	hypothetical protein
532464	538925	6461	Predicted by at least one method	537110	537325	-1	First ORF in transposon ISC1904
532464	538925	6461	Predicted by at least one method	537315	537581	-1	First ORF in transposon ISC1904
532464	538925	6461	Predicted by at least one method	537778	537942	1	hypothetical protein
532464	538925	6461	Predicted by at least one method	537969	538463	-1	Conserved protein
532464	538925	6461	Predicted by at least one method	538503	538925	1	Similar to Glycine cleavage system H protein
597747	604898	7151	Predicted by at least one method	597747	598304	-1	hypothetical protein
597747	604898	7151	Predicted by at least one method	598746	598907	-1	hypothetical protein
597747	604898	7151	Predicted by at least one method	599537	600328	-1	Fructose ABC transporter, ATP-binding component FrcA
597747	604898	7151	Predicted by at least one method	600348	601322	-1	Sugar ABC transporter, permease protein
597747	604898	7151	Predicted by at least one method	601350	602663	-1	Inositol transport system sugar-binding protein
597747	604898	7151	Predicted by at least one method	602798	603691	1	Transposase ISC1058
597747	604898	7151	Predicted by at least one method	604093	604455	-1	hypothetical protein
597747	604898	7151	Predicted by at least one method	604509	604751	-1	hypothetical protein
597747	604898	7151	Predicted by at least one method	604767	604898	1	hypothetical protein
597747	604898	7151	Predicted by at least one method	604870	605001	-1	hypothetical protein
698327	710710	12383	Predicted by at least one method	698327	702148	1	1082aa long hypothetical protein
698327	710710	12383	Predicted by at least one method	702756	704849	1	Anaerobic dimethyl sulfoxide reductase chain A (EC 1.8.99.-)
698327	710710	12383	Predicted by at least one method	704940	705452	-1	molybdenum cofactor carrier protein Mcp1
698327	710710	12383	Predicted by at least one method	705595	706332	-1	Exodeoxyribonuclease III (EC 3.1.11.2)
698327	710710	12383	Predicted by at least one method	706573	706707	-1	hypothetical protein
698327	710710	12383	Predicted by at least one method	706803	707324	-1	Transcriptional regulator, AsnC family
698327	710710	12383	Predicted by at least one method	707364	709673	1	Lead, cadmium, zinc and mercury transporting ATPase (EC 3.6.3.3) (EC 3.6.3.5); Copper-translocating
698327	710710	12383	Predicted by at least one method	710117	710440	1	hypothetical protein
698327	710710	12383	Predicted by at least one method	710516	710710	1	hypothetical protein
790251	804974	14723	Predicted by at least one method	790251	790643	-1	Death on curing protein, Doc toxin like
790251	804974	14723	Predicted by at least one method	790627	790854	-1	Prevent host death protein, Phd antitoxin like
790251	804974	14723	Predicted by at least one method	791102	791278	-1	hypothetical protein
790251	804974	14723	Predicted by at least one method	791510	791662	1	hypothetical protein
790251	804974	14723	Predicted by at least one method	791770	792084	-1	hypothetical protein
790251	804974	14723	Predicted by at least one method	792088	792243	1	hypothetical protein
790251	804974	14723	Predicted by at least one method	792727	792843	1	hypothetical protein
790251	804974	14723	Predicted by at least one method	793199	794110	-1	hypothetical protein
790251	804974	14723	Predicted by at least one method	794816	794950	1	hypothetical protein
790251	804974	14723	Predicted by at least one method	795029	795175	-1	hypothetical protein
790251	804974	14723	Predicted by at least one method	796059	796331	1	hypothetical protein
790251	804974	14723	Predicted by at least one method	796436	796717	-1	hypothetical protein
790251	804974	14723	Predicted by at least one method	797477	798304	1	hypothetical protein
790251	804974	14723	Predicted by at least one method	798509	798685	-1	hypothetical protein
790251	804974	14723	Predicted by at least one method	798926	799063	1	hypothetical protein
790251	804974	14723	Predicted by at least one method	799060	799200	1	hypothetical protein
790251	804974	14723	Predicted by at least one method	799632	799859	1	hypothetical protein
790251	804974	14723	Predicted by at least one method	800693	800944	-1	DNA-binding protein, conserved dbpA homolog (dbpA)
790251	804974	14723	Predicted by at least one method	801535	801675	1	hypothetical protein
790251	804974	14723	Predicted by at least one method	801632	801919	-1	103aa long hypothetical protein
790251	804974	14723	Predicted by at least one method	802125	802568	-1	147aa long conserved hypothetical protein
790251	804974	14723	Predicted by at least one method	802646	802990	-1	hypothetical protein
790251	804974	14723	Predicted by at least one method	803111	803293	-1	57aa long conserved hypothetical protein
790251	804974	14723	Predicted by at least one method	803286	803480	-1	99aa long conserved hypothetical protein
790251	804974	14723	Predicted by at least one method	803471	803731	-1	107aa long conserved hypothetical protein
790251	804974	14723	Predicted by at least one method	803904	804044	1	hypothetical protein
790251	804974	14723	Predicted by at least one method	804016	804267	-1	95aa long conserved hypothetical protein
790251	804974	14723	Predicted by at least one method	804296	804535	-1	132aa long conserved hypothetical protein
790251	804974	14723	Predicted by at least one method	804741	804974	1	86aa long conserved hypothetical protein
904148	918911	14763	Predicted by at least one method	903689	904162	1	MutT/nudix family protein
904148	918911	14763	Predicted by at least one method	904148	905509	-1	Tbp-interacting protein tip49
904148	918911	14763	Predicted by at least one method	905863	905991	-1	hypothetical protein
904148	918911	14763	Predicted by at least one method	906302	906724	-1	hypothetical protein
904148	918911	14763	Predicted by at least one method	906890	908530	1	Acyl-CoA dehydrogenase (EC 1.3.8.7)
904148	918911	14763	Predicted by at least one method	908542	910086	1	medium-chain acyl-CoA ligase (alkK-3)
904148	918911	14763	Predicted by at least one method	910271	910846	-1	Phenylacetate-coenzyme A ligase (EC 6.2.1.30)
904148	918911	14763	Predicted by at least one method	911265	911381	1	hypothetical protein
904148	918911	14763	Predicted by at least one method	911385	912440	-1	Radical SAM domain protein
904148	918911	14763	Predicted by at least one method	912572	913594	1	hypothetical protein
904148	918911	14763	Predicted by at least one method	913872	915044	1	hypothetical protein
904148	918911	14763	Predicted by at least one method	915403	915639	-1	hypothetical protein
904148	918911	14763	Predicted by at least one method	916858	917034	-1	hypothetical protein
904148	918911	14763	Predicted by at least one method	917746	917877	1	hypothetical protein
904148	918911	14763	Predicted by at least one method	918036	918170	-1	Small protein often clustered with efflux pumps
904148	918911	14763	Predicted by at least one method	918186	918911	-1	Uroporphyrinogen-III methyltransferase (EC 2.1.1.107)
1113720	1115974	2254	Predicted by at least one method	1113720	1113866	1	hypothetical protein
1113720	1115974	2254	Predicted by at least one method	1114088	1114261	1	hypothetical protein
1113720	1115974	2254	Predicted by at least one method	1114441	1114632	1	hypothetical protein
1113720	1115974	2254	Predicted by at least one method	1115041	1115178	1	hypothetical protein
1113720	1115974	2254	Predicted by at least one method	1115153	1115527	1	hypothetical protein
1113720	1115974	2254	Predicted by at least one method	1115705	1115974	1	hypothetical protein
1231109	1244742	13633	Predicted by at least one method	1231109	1231303	-1	hypothetical protein
1231109	1244742	13633	Predicted by at least one method	1231412	1232479	1	hypothetical protein
1231109	1244742	13633	Predicted by at least one method	1232601	1233419	-1	hypothetical protein
1231109	1244742	13633	Predicted by at least one method	1233888	1234001	1	hypothetical protein
1231109	1244742	13633	Predicted by at least one method	1234042	1237413	-1	Tetrathionate reductase subunit A
1231109	1244742	13633	Predicted by at least one method	1237410	1239995	-1	molybdopterin oxidoreductase, iron-sulfur binding subunit, putative
1231109	1244742	13633	Predicted by at least one method	1240149	1240922	-1	predicted protein
1231109	1244742	13633	Predicted by at least one method	1241942	1242214	1	Plasma membrane ATPase (EC 3.6.3.6)
1231109	1244742	13633	Predicted by at least one method	1242251	1242367	-1	hypothetical protein
1231109	1244742	13633	Predicted by at least one method	1242389	1243810	1	Respiratory nitrate reductase subunit, conjectural (EC 1.7.99.4)
1231109	1244742	13633	Predicted by at least one method	1243807	1244742	1	Cytochrome b558/566 subunit B
1251428	1265276	13848	Predicted by at least one method	1251428	1252183	1	CBS domain protein
1251428	1265276	13848	Predicted by at least one method	1252180	1252317	-1	hypothetical protein
1251428	1265276	13848	Predicted by at least one method	1252409	1254163	-1	Cytochrome c oxidase polypeptide I (EC 1.9.3.1)
1251428	1265276	13848	Predicted by at least one method	1254727	1256493	-1	Cytochrome c oxidase polypeptide I (EC 1.9.3.1)
1251428	1265276	13848	Predicted by at least one method	1256653	1257090	-1	154aa long hypothetical protein
1251428	1265276	13848	Predicted by at least one method	1257122	1257328	-1	hypothetical protein
1251428	1265276	13848	Predicted by at least one method	1258209	1258727	1	Conserved protein
1251428	1265276	13848	Predicted by at least one method	1259212	1259445	1	hypothetical protein
1251428	1265276	13848	Predicted by at least one method	1259585	1259827	1	hypothetical protein
1251428	1265276	13848	Predicted by at least one method	1259959	1260102	1	hypothetical protein
1251428	1265276	13848	Predicted by at least one method	1260458	1260613	-1	hypothetical protein
1251428	1265276	13848	Predicted by at least one method	1260708	1261313	1	Cytochrome c oxidase polypeptide II (EC 1.9.3.1)
1251428	1265276	13848	Predicted by at least one method	1261319	1261564	1	hypothetical protein
1251428	1265276	13848	Predicted by at least one method	1261653	1263245	1	Respiratory nitrate reductase subunit, conjectural (EC 1.7.99.4)
1251428	1265276	13848	Predicted by at least one method	1263223	1264218	1	321aa long hypothetical protein
1251428	1265276	13848	Predicted by at least one method	1264289	1264435	-1	hypothetical protein
1251428	1265276	13848	Predicted by at least one method	1264830	1264964	1	Transposase ISC1476
1251428	1265276	13848	Predicted by at least one method	1265079	1265276	1	hypothetical SepZ protein
1364708	1370304	5596	Predicted by at least one method	1364508	1364723	-1	hypothetical protein
1364708	1370304	5596	Predicted by at least one method	1364708	1364959	-1	hypothetical protein
1364708	1370304	5596	Predicted by at least one method	1365026	1365607	-1	hypothetical protein
1364708	1370304	5596	Predicted by at least one method	1366317	1366571	1	hypothetical protein
1364708	1370304	5596	Predicted by at least one method	1366780	1366905	1	hypothetical protein
1364708	1370304	5596	Predicted by at least one method	1367168	1367398	1	hypothetical protein
1364708	1370304	5596	Predicted by at least one method	1367390	1367596	-1	hypothetical protein
1364708	1370304	5596	Predicted by at least one method	1367607	1367753	-1	hypothetical protein
1364708	1370304	5596	Predicted by at least one method	1367777	1367920	-1	hypothetical protein
1364708	1370304	5596	Predicted by at least one method	1368396	1369490	1	ankyrin repeat protein, putative
1364708	1370304	5596	Predicted by at least one method	1369502	1369768	1	hypothetical protein
1364708	1370304	5596	Predicted by at least one method	1370092	1370304	1	hypothetical protein
1449264	1473772	24508	Predicted by at least one method	1449264	1449581	1	hypothetical protein
1449264	1473772	24508	Predicted by at least one method	1450050	1450409	-1	hypothetical protein
1449264	1473772	24508	Predicted by at least one method	1450487	1450651	-1	hypothetical protein
1449264	1473772	24508	Predicted by at least one method	1450879	1451622	-1	methyltransferase, FkbM family domain protein
1449264	1473772	24508	Predicted by at least one method	1451924	1452241	-1	hypothetical protein
1449264	1473772	24508	Predicted by at least one method	1452439	1452603	-1	hypothetical protein
1449264	1473772	24508	Predicted by at least one method	1453066	1454445	1	Polysaccharide biosynthesis related protein
1449264	1473772	24508	Predicted by at least one method	1454579	1454758	-1	hypothetical protein
1449264	1473772	24508	Predicted by at least one method	1454830	1455000	-1	hypothetical protein
1449264	1473772	24508	Predicted by at least one method	1455009	1455575	-1	hypothetical protein
1449264	1473772	24508	Predicted by at least one method	1455940	1456335	-1	Glycosyltransferase
1449264	1473772	24508	Predicted by at least one method	1458495	1459904	1	Polysaccharide biosynthesis related protein
1449264	1473772	24508	Predicted by at least one method	1460219	1460581	-1	hypothetical protein
1449264	1473772	24508	Predicted by at least one method	1461411	1461887	-1	156aa long conserved hypothetical protein
1449264	1473772	24508	Predicted by at least one method	1462565	1462687	-1	hypothetical protein
1449264	1473772	24508	Predicted by at least one method	1462750	1462902	-1	hypothetical protein
1449264	1473772	24508	Predicted by at least one method	1463097	1463447	-1	PIN (PilT N terminus) domain
1449264	1473772	24508	Predicted by at least one method	1463444	1463671	-1	75aa long conserved hypothetical protein
1449264	1473772	24508	Predicted by at least one method	1463739	1463894	-1	hypothetical protein
1449264	1473772	24508	Predicted by at least one method	1465985	1466128	1	hypothetical protein
1449264	1473772	24508	Predicted by at least one method	1466183	1466878	1	hypothetical protein
1449264	1473772	24508	Predicted by at least one method	1468515	1468799	-1	hypothetical protein
1449264	1473772	24508	Predicted by at least one method	1469547	1469999	1	hypothetical protein
1449264	1473772	24508	Predicted by at least one method	1471121	1472144	1	hypothetical protein
1449264	1473772	24508	Predicted by at least one method	1472498	1473772	1	Arsenic efflux pump protein
1628491	1642518	14027	Predicted by at least one method	1628491	1628826	1	109aa long conserved hypothetical protein
1628491	1642518	14027	Predicted by at least one method	1629493	1630293	1	Mobile element protein
1628491	1642518	14027	Predicted by at least one method	1630646	1630774	1	hypothetical protein
1628491	1642518	14027	Predicted by at least one method	1630813	1631043	-1	Copper binding protein
1628491	1642518	14027	Predicted by at least one method	1631086	1631271	-1	Transcriptional regulator, HxlR family
1628491	1642518	14027	Predicted by at least one method	1631428	1633611	1	Lead, cadmium, zinc and mercury transporting ATPase (EC 3.6.3.3) (EC 3.6.3.5); Copper-translocating
1628491	1642518	14027	Predicted by at least one method	1633755	1634644	-1	Transposase ISC1058
1628491	1642518	14027	Predicted by at least one method	1635280	1636302	1	hypothetical protein
1628491	1642518	14027	Predicted by at least one method	1638323	1639747	1	Mercuric ion reductase (EC 1.16.1.1)
1628491	1642518	14027	Predicted by at least one method	1640508	1641269	1	hypothetical protein
1628491	1642518	14027	Predicted by at least one method	1641455	1641805	1	hypothetical protein
1628491	1642518	14027	Predicted by at least one method	1641842	1642045	1	hypothetical protein
1628491	1642518	14027	Predicted by at least one method	1642058	1642195	1	hypothetical protein
1628491	1642518	14027	Predicted by at least one method	1642225	1642518	1	hypothetical protein
1967675	1976477	8802	Predicted by at least one method	1967675	1968928	-1	Oligopeptide transport ATP-binding protein OppF (TC 3.A.1.5.1)
1967675	1976477	8802	Predicted by at least one method	1968925	1970283	-1	Dipeptide transport ATP-binding protein DppD (TC 3.A.1.5.2)
1967675	1976477	8802	Predicted by at least one method	1970283	1971170	-1	Oligopeptide transport system permease protein OppC (TC 3.A.1.5.1)
1967675	1976477	8802	Predicted by at least one method	1971181	1972245	-1	Dipeptide transport system permease protein DppB (TC 3.A.1.5.2)
1967675	1976477	8802	Predicted by at least one method	1972290	1974908	-1	Oligopeptide ABC transporter, periplasmic oligopeptide-binding protein OppA (TC 3.A.1.5.1)
1967675	1976477	8802	Predicted by at least one method	1975234	1975416	-1	hypothetical protein
1967675	1976477	8802	Predicted by at least one method	1975419	1976477	-1	Second ORF in transposon ISC1225
1984856	1998830	13974	Predicted by at least one method	1984856	1985380	1	Conserved protein
1984856	1998830	13974	Predicted by at least one method	1986457	1986579	-1	hypothetical protein
1984856	1998830	13974	Predicted by at least one method	1986709	1988922	1	Integral membrane protein 1
1984856	1998830	13974	Predicted by at least one method	1989559	1989873	1	Integral membrane protein 1
1984856	1998830	13974	Predicted by at least one method	1990645	1990776	1	hypothetical protein
1984856	1998830	13974	Predicted by at least one method	1990891	1991007	-1	hypothetical protein
1984856	1998830	13974	Predicted by at least one method	1991006	1991827	1	hypothetical protein
1984856	1998830	13974	Predicted by at least one method	1992034	1992147	1	hypothetical protein
1984856	1998830	13974	Predicted by at least one method	1992297	1992416	-1	hypothetical protein
1984856	1998830	13974	Predicted by at least one method	1992653	1992892	1	hypothetical protein
1984856	1998830	13974	Predicted by at least one method	1992922	1994274	1	hypothetical protein; sequence orphan; low similarity to glycoamylases and other cell surface protei
1984856	1998830	13974	Predicted by at least one method	1994379	1994501	-1	hypothetical protein
1984856	1998830	13974	Predicted by at least one method	1995311	1995823	1	Glycosyltransferase
1984856	1998830	13974	Predicted by at least one method	1996181	1996786	1	hypothetical protein
1984856	1998830	13974	Predicted by at least one method	1996955	1997101	-1	hypothetical protein
1984856	1998830	13974	Predicted by at least one method	1998684	1998830	-1	hypothetical protein
2004042	2009197	5155	Predicted by at least one method	2004042	2004167	-1	hypothetical protein
2004042	2009197	5155	Predicted by at least one method	2004469	2004606	1	hypothetical protein
2004042	2009197	5155	Predicted by at least one method	2004611	2004763	-1	hypothetical protein
2004042	2009197	5155	Predicted by at least one method	2005068	2005265	1	hypothetical protein
2004042	2009197	5155	Predicted by at least one method	2005234	2006307	-1	Second ORF in transposon ISC1225
2004042	2009197	5155	Predicted by at least one method	2006261	2006386	-1	hypothetical protein
2004042	2009197	5155	Predicted by at least one method	2006424	2006570	1	hypothetical protein
2004042	2009197	5155	Predicted by at least one method	2006598	2006756	-1	hypothetical protein
2004042	2009197	5155	Predicted by at least one method	2007024	2007167	1	hypothetical protein
2004042	2009197	5155	Predicted by at least one method	2007465	2007716	-1	hypothetical protein
2004042	2009197	5155	Predicted by at least one method	2007739	2007939	-1	hypothetical protein
2004042	2009197	5155	Predicted by at least one method	2008385	2008528	-1	hypothetical protein
2004042	2009197	5155	Predicted by at least one method	2008570	2008731	-1	hypothetical protein
2004042	2009197	5155	Predicted by at least one method	2009063	2009197	1	hypothetical protein
2098495	2107162	8667	Predicted by at least one method	2098495	2099382	1	hypothetical protein
2098495	2107162	8667	Predicted by at least one method	2099627	2102128	-1	tetratricopeptide protein
2098495	2107162	8667	Predicted by at least one method	2102268	2102465	-1	hypothetical protein
2098495	2107162	8667	Predicted by at least one method	2102704	2102826	-1	hypothetical protein
2098495	2107162	8667	Predicted by at least one method	2102900	2103064	-1	hypothetical protein
2098495	2107162	8667	Predicted by at least one method	2103314	2103610	-1	hypothetical protein
2098495	2107162	8667	Predicted by at least one method	2104522	2105955	-1	Copper binding protein, plastocyanin/azurin family
2098495	2107162	8667	Predicted by at least one method	2106396	2106863	-1	hypothetical protein
2098495	2107162	8667	Predicted by at least one method	2106866	2107162	-1	hypothetical protein
2291859	2305089	13230	Predicted by at least one method	2291859	2291996	-1	hypothetical protein
2291859	2305089	13230	Predicted by at least one method	2292258	2292455	1	hypothetical protein
2291859	2305089	13230	Predicted by at least one method	2292457	2292591	1	hypothetical protein
2291859	2305089	13230	Predicted by at least one method	2292633	2292773	1	hypothetical protein
2291859	2305089	13230	Predicted by at least one method	2292773	2293078	1	hypothetical protein
2291859	2305089	13230	Predicted by at least one method	2293462	2293812	1	hypothetical protein
2291859	2305089	13230	Predicted by at least one method	2293848	2294771	1	hypothetical protein
2291859	2305089	13230	Predicted by at least one method	2295039	2297495	1	Putative SSV1 virus ORF C-792 fragment
2291859	2305089	13230	Predicted by at least one method	2297476	2297682	-1	hypothetical protein
2291859	2305089	13230	Predicted by at least one method	2297792	2297998	-1	hypothetical protein
2291859	2305089	13230	Predicted by at least one method	2297981	2298526	1	hypothetical protein
2291859	2305089	13230	Predicted by at least one method	2298489	2298899	1	52aa long hypothetical structural protein VP1
2291859	2305089	13230	Predicted by at least one method	2298913	2299164	1	hypothetical protein
2291859	2305089	13230	Predicted by at least one method	2299202	2299450	1	hypothetical protein
2291859	2305089	13230	Predicted by at least one method	2299708	2300514	1	hypothetical protein
2291859	2305089	13230	Predicted by at least one method	2300520	2300993	1	hypothetical protein
2291859	2305089	13230	Predicted by at least one method	2300990	2301673	1	hypothetical protein
2291859	2305089	13230	Predicted by at least one method	2301690	2302418	-1	SSV1 integrase homolog, C-fragment
2291859	2305089	13230	Predicted by at least one method	2302835	2302972	1	Conserved protein
2291859	2305089	13230	Predicted by at least one method	2303457	2303600	1	hypothetical protein
2291859	2305089	13230	Predicted by at least one method	2304079	2304276	-1	hypothetical protein
2291859	2305089	13230	Predicted by at least one method	2304889	2305089	1	hypothetical protein
2735047	2753109	18062	Predicted by at least one method	2735047	2737917	1	hypothetical protein
2735047	2753109	18062	Predicted by at least one method	2738290	2738415	1	hypothetical protein
2735047	2753109	18062	Predicted by at least one method	2738549	2739325	-1	UTP--glucose-1-phosphate uridylyltransferase (EC 2.7.7.9)
2735047	2753109	18062	Predicted by at least one method	2739322	2740554	-1	UDP-glucose dehydrogenase (EC 1.1.1.22)
2735047	2753109	18062	Predicted by at least one method	2740551	2741471	-1	dTDP-glucose 4,6-dehydratase (EC 4.2.1.46)
2735047	2753109	18062	Predicted by at least one method	2741727	2741846	1	hypothetical protein
2735047	2753109	18062	Predicted by at least one method	2742126	2742515	1	hypothetical protein
2735047	2753109	18062	Predicted by at least one method	2742755	2743288	-1	hypothetical protein
2735047	2753109	18062	Predicted by at least one method	2743285	2743992	-1	hypothetical protein
2735047	2753109	18062	Predicted by at least one method	2743994	2744833	-1	putative ABC transporter ATP-binding protein
2735047	2753109	18062	Predicted by at least one method	2746531	2746737	-1	hypothetical protein
2735047	2753109	18062	Predicted by at least one method	2746804	2746974	-1	hypothetical protein
2735047	2753109	18062	Predicted by at least one method	2747106	2747840	-1	Dolichyl-phosphate mannose synthase related protein
2735047	2753109	18062	Predicted by at least one method	2748250	2748375	1	hypothetical protein
2735047	2753109	18062	Predicted by at least one method	2748573	2748800	-1	hypothetical protein
2735047	2753109	18062	Predicted by at least one method	2749209	2749949	-1	hypothetical protein
2735047	2753109	18062	Predicted by at least one method	2749975	2750181	1	hypothetical protein
2735047	2753109	18062	Predicted by at least one method	2750465	2750608	1	hypothetical protein
2735047	2753109	18062	Predicted by at least one method	2750605	2751021	1	hypothetical protein
2735047	2753109	18062	Predicted by at least one method	2751474	2752043	-1	hypothetical protein
2735047	2753109	18062	Predicted by at least one method	2752069	2752272	1	hypothetical protein
2735047	2753109	18062	Predicted by at least one method	2752227	2752355	-1	hypothetical protein
2735047	2753109	18062	Predicted by at least one method	2752450	2753109	1	hypothetical protein
2759183	2770232	11049	Predicted by at least one method	2759183	2759344	-1	Third ORF in transposon ISC1913
2759183	2770232	11049	Predicted by at least one method	2759611	2759757	1	hypothetical protein
2759183	2770232	11049	Predicted by at least one method	2759821	2760489	1	Conserved conjugative plasmid protein
2759183	2770232	11049	Predicted by at least one method	2761729	2762520	-1	methyltransferase, FkbM family domain protein
2759183	2770232	11049	Predicted by at least one method	2762898	2763578	1	hypothetical protein
2759183	2770232	11049	Predicted by at least one method	2763632	2763781	-1	hypothetical protein					0.0308008
2759183	2770232	11049	Predicted by at least one method	2764362	2764484	-1	hypothetical protein
2759183	2770232	11049	Predicted by at least one method	2764619	2764759	1	First ORF in transposon ISC1058
2759183	2770232	11049	Predicted by at least one method	2765224	2765370	1	hypothetical protein
2759183	2770232	11049	Predicted by at least one method	2765367	2765738	1	hypothetical protein
2759183	2770232	11049	Predicted by at least one method	2765729	2766190	1	hypothetical protein
2759183	2770232	11049	Predicted by at least one method	2766365	2767288	1	methyltransferase, FkbM family domain protein
2759183	2770232	11049	Predicted by at least one method	2767462	2768841	1	Polysaccharide biosynthesis related protein
2759183	2770232	11049	Predicted by at least one method	2769654	2769791	-1	hypothetical protein
2759183	2770232	11049	Predicted by at least one method	2769747	2769902	1	hypothetical protein
2759183	2770232	11049	Predicted by at least one method	2770074	2770232	1	hypothetical protein

## Sheet: M._hakonensis_HO1-1
Island start	Island end	Length	Method	Gene name	Gene ID	Locus	Gene start	Gene end	Strand	Product
36437	52847	16410	Predicted by at least one method	AWS00452.1	bluB	DFR87_00005	1	2544108	-1	5,6-dimethylbenzimidazole synthase
36437	52847	16410	Predicted by at least one method	AWR98384.1		DFR87_00170	36437	37510	-1	IS256 family transposase
36437	52847	16410	Predicted by at least one method	AWR98385.1		DFR87_00175	37664	39028	-1	hypothetical protein
36437	52847	16410	Predicted by at least one method	AWR98386.1		DFR87_00180	39656	40207	1	hypothetical protein
36437	52847	16410	Predicted by at least one method	AWS00455.1		DFR87_00185	40207	41805	1	hypothetical protein
36437	52847	16410	Predicted by at least one method	AWR98387.1		DFR87_00190	41802	43292	1	hypothetical protein
36437	52847	16410	Predicted by at least one method	AWR98388.1		DFR87_00195	43289	43756	1	hypothetical protein
36437	52847	16410	Predicted by at least one method	AWR98389.1		DFR87_00200	44238	44468	1	hypothetical protein
36437	52847	16410	Predicted by at least one method			DFR87_00205	44450	44843	1	hypothetical protein
36437	52847	16410	Predicted by at least one method	AWS00456.1		DFR87_00210	45367	49119	1	peptidase S8
36437	52847	16410	Predicted by at least one method	AWS00457.1		DFR87_00215	49465	50574	-1	MFS transporter
36437	52847	16410	Predicted by at least one method	AWR98390.1		DFR87_00220	50996	51328	1	hypothetical protein
36437	52847	16410	Predicted by at least one method	AWR98391.1		DFR87_00225	51503	52030	1	hypothetical protein
36437	52847	16410	Predicted by at least one method	AWR98392.1		DFR87_00230	52590	52847	1	hypothetical protein
188446	202183	13737	Predicted by at least one method	AWS00452.1	bluB	DFR87_00005	1	2544108	-1	5,6-dimethylbenzimidazole synthase
188446	202183	13737	Predicted by at least one method	AWR98492.1		DFR87_00815	188446	188823	1	CBS domain-containing protein
188446	202183	13737	Predicted by at least one method	AWR98493.1		DFR87_00820	189133	189549	-1	endonuclease
188446	202183	13737	Predicted by at least one method	AWS00465.1		DFR87_00825	189968	190384	-1	hypothetical protein
188446	202183	13737	Predicted by at least one method	AWS00466.1		DFR87_00830	190495	190917	-1	transposase
188446	202183	13737	Predicted by at least one method			DFR87_00835	191150	191362	1	IS1 family transposase
188446	202183	13737	Predicted by at least one method	AWR98494.1		DFR87_00840	191412	192638	1	IS256 family transposase
188446	202183	13737	Predicted by at least one method			DFR87_00845	192684	193391	1	IS1 family transposase
188446	202183	13737	Predicted by at least one method	AWR98495.1		DFR87_00850	193473	193727	1	antitoxin
188446	202183	13737	Predicted by at least one method	AWR98496.1		DFR87_00855	193693	194070	1	PIN domain nuclease
188446	202183	13737	Predicted by at least one method	AWR98497.1		DFR87_00860	194597	195061	1	hypothetical protein
188446	202183	13737	Predicted by at least one method	AWR98498.1		DFR87_00865	195073	195723	1	hypothetical protein
188446	202183	13737	Predicted by at least one method	AWR98499.1		DFR87_00870	195709	196521	-1	DUF1028 domain-containing protein
188446	202183	13737	Predicted by at least one method	AWR98500.1		DFR87_00875	196881	197699	1	pyrroline-5-carboxylate reductase
188446	202183	13737	Predicted by at least one method	AWS00467.1		DFR87_00880	198015	198638	-1	CHAD domain-containing protein
188446	202183	13737	Predicted by at least one method	AWR98501.1		DFR87_00885	198628	199257	-1	thymidylate kinase
188446	202183	13737	Predicted by at least one method	AWR98502.1	tmk	DFR87_00890	199242	199880	-1	dTMP kinase
188446	202183	13737	Predicted by at least one method	AWR98503.1		DFR87_00895	199880	201142	-1	phosphatase
188446	202183	13737	Predicted by at least one method	AWR98504.1	sixA	DFR87_00900	201143	201613	-1	phosphohistidine phosphatase SixA
188446	202183	13737	Predicted by at least one method	AWR98505.1		DFR87_00905	201797	202183	-1	hypothetical protein
271017	285572	14555	Predicted by at least one method	AWS00452.1	bluB	DFR87_00005	1	2544108	-1	5,6-dimethylbenzimidazole synthase
271017	285572	14555	Predicted by at least one method	AWS00476.1		DFR87_01245	270407	271030	1	oxidoreductase
271017	285572	14555	Predicted by at least one method	AWR98554.1		DFR87_01250	271017	271490	1	hypothetical protein
271017	285572	14555	Predicted by at least one method	AWS00477.1		DFR87_01255	271838	273034	1	hypothetical protein
271017	285572	14555	Predicted by at least one method	AWR98555.1		DFR87_01260	273031	273810	1	radical SAM protein
271017	285572	14555	Predicted by at least one method	AWR98556.1		DFR87_01265	274125	274322	1	hypothetical protein
271017	285572	14555	Predicted by at least one method	AWR98557.1		DFR87_01270	274405	275535	1	ISH3 family transposase
271017	285572	14555	Predicted by at least one method			DFR87_01275	275583	276563	-1	transposase
271017	285572	14555	Predicted by at least one method			DFR87_01280	276798	277187	-1	transposase
271017	285572	14555	Predicted by at least one method	AWR98558.1		DFR87_01285	277289	277708	1	hypothetical protein
271017	285572	14555	Predicted by at least one method	AWR98559.1		DFR87_01290	277914	278279	1	hypothetical protein
271017	285572	14555	Predicted by at least one method	AWR98560.1		DFR87_01295	278255	278635	1	clan AA aspartic protease
271017	285572	14555	Predicted by at least one method	AWR98561.1		DFR87_01300	278791	279024	1	hypothetical protein
271017	285572	14555	Predicted by at least one method	AWR98562.1		DFR87_01305	279005	279391	1	PIN domain-containing protein
271017	285572	14555	Predicted by at least one method	AWR98563.1		DFR87_01310	280668	281039	-1	N-acetyltransferase
271017	285572	14555	Predicted by at least one method	AWR98564.1		DFR87_01315	281442	282677	1	hypothetical protein
271017	285572	14555	Predicted by at least one method	AWR98565.1		DFR87_01320	282827	283009	-1	hypothetical protein
271017	285572	14555	Predicted by at least one method	AWS00478.1		DFR87_01325	283269	284456	1	AAA family ATPase
271017	285572	14555	Predicted by at least one method			DFR87_01330	284825	285220	1	DNA-binding protein
271017	285572	14555	Predicted by at least one method	AWR98566.1		DFR87_01335	285201	285572	1	hypothetical protein
302586	313293	10707	Predicted by at least one method	AWS00452.1	bluB	DFR87_00005	1	2544108	-1	5,6-dimethylbenzimidazole synthase
302586	313293	10707	Predicted by at least one method	AWR98583.1		DFR87_01430	302586	303323	1	hypothetical protein
302586	313293	10707	Predicted by at least one method	AWR98584.1		DFR87_01435	303320	304075	1	MBL fold metallo-hydrolase
302586	313293	10707	Predicted by at least one method	AWR98585.1		DFR87_01440	304175	304576	-1	PIN domain nuclease
302586	313293	10707	Predicted by at least one method	AWR98586.1		DFR87_01445	304581	304805	-1	DUF4145 domain-containing protein
302586	313293	10707	Predicted by at least one method	AWR98587.1		DFR87_01450	305056	306495	1	hypothetical protein
302586	313293	10707	Predicted by at least one method	AWR98588.1		DFR87_01455	306770	307891	-1	ISH3 family transposase
302586	313293	10707	Predicted by at least one method			DFR87_01460	308197	309132	1	IS5/IS1182 family transposase
302586	313293	10707	Predicted by at least one method			DFR87_01465	309290	309559	-1	transposase
302586	313293	10707	Predicted by at least one method	AWR98589.1		DFR87_01470	309719	310639	1	IS5/IS1182 family transposase
302586	313293	10707	Predicted by at least one method			DFR87_01475	310837	311658	-1	transposase
302586	313293	10707	Predicted by at least one method	AWR98590.1		DFR87_01480	311767	313293	-1	5-oxoprolinase
302586	313293	10707	Predicted by at least one method	AWR98591.1		DFR87_01485	313290	315227	-1	5-oxoprolinase
355369	415354	59985	Predicted by at least one method	AWS00452.1	bluB	DFR87_00005	1	2544108	-1	5,6-dimethylbenzimidazole synthase
355369	415354	59985	Predicted by at least one method	AWR98623.1		DFR87_01670	355369	356037	1	hypothetical protein
355369	415354	59985	Predicted by at least one method	AWR98624.1		DFR87_01675	356767	357471	1	hypothetical protein
355369	415354	59985	Predicted by at least one method	AWR98625.1		DFR87_01680	357840	358508	1	hypothetical protein
355369	415354	59985	Predicted by at least one method	AWR98626.1		DFR87_01685	358653	359441	1	hypothetical protein
355369	415354	59985	Predicted by at least one method	AWR98627.1		DFR87_01690	359870	362149	1	hypothetical protein
355369	415354	59985	Predicted by at least one method	AWS00484.1		DFR87_01695	362395	363345	1	IS1 family transposase
355369	415354	59985	Predicted by at least one method	AWR98628.1		DFR87_01700	364341	364832	1	hypothetical protein
355369	415354	59985	Predicted by at least one method			DFR87_01705	365156	366777	1	cytochrome B
355369	415354	59985	Predicted by at least one method	AWR98629.1		DFR87_01710	367436	368536	1	hypothetical protein
355369	415354	59985	Predicted by at least one method	AWR98630.1		DFR87_01715	369252	370343	1	hypothetical protein
355369	415354	59985	Predicted by at least one method	AWR98631.1		DFR87_01720	371096	371335	1	hypothetical protein
355369	415354	59985	Predicted by at least one method	AWR98632.1		DFR87_01725	371699	372850	1	hypothetical protein
355369	415354	59985	Predicted by at least one method	AWR98633.1		DFR87_01730	373360	373959	1	isoprenylcysteine carboxylmethyltransferase family protein
355369	415354	59985	Predicted by at least one method	AWR98634.1		DFR87_01735	374720	375442	1	hypothetical protein
355369	415354	59985	Predicted by at least one method	AWR98635.1		DFR87_01740	376432	377535	1	hypothetical protein
355369	415354	59985	Predicted by at least one method	AWR98636.1		DFR87_01745	377784	379022	-1	transposase
355369	415354	59985	Predicted by at least one method	AWR98637.1		DFR87_01750	379680	380810	1	ISH3 family transposase
355369	415354	59985	Predicted by at least one method	AWR98638.1		DFR87_01755	381194	382570	-1	transposase
355369	415354	59985	Predicted by at least one method	AWS00485.1		DFR87_01760	382719	383261	-1	hypothetical protein
355369	415354	59985	Predicted by at least one method	AWR98639.1		DFR87_01765	383307	383396	-1	resolvase
355369	415354	59985	Predicted by at least one method	AWR98640.1	cas2	DFR87_01770	384313	384573	-1	CRISPR-associated endonuclease Cas2
355369	415354	59985	Predicted by at least one method	AWR98641.1		DFR87_01775	388654	389712	-1	ISH3 family transposase
355369	415354	59985	Predicted by at least one method	AWR98642.1	cas4	DFR87_01780	392756	393250	1	CRISPR-associated protein Cas4
355369	415354	59985	Predicted by at least one method	AWR98643.1		DFR87_01785	393269	393454	1	hypothetical protein
355369	415354	59985	Predicted by at least one method			DFR87_01790	393738	394583	-1	ISNCY family transposase
355369	415354	59985	Predicted by at least one method			DFR87_01795	394753	395663	1	IS5/IS1182 family transposase
355369	415354	59985	Predicted by at least one method			DFR87_01800	395781	396850	1	IS256 family transposase
355369	415354	59985	Predicted by at least one method			DFR87_01805	397115	397369	-1	ISNCY family transposase
355369	415354	59985	Predicted by at least one method	AWR98644.1		DFR87_01810	397622	398572	1	type I-B CRISPR-associated endonuclease Cas1
355369	415354	59985	Predicted by at least one method	AWR98645.1		DFR87_01815	399318	401057	1	hypothetical protein
355369	415354	59985	Predicted by at least one method	AWR98646.1	cas7b	DFR87_01820	401050	401937	1	type I-B CRISPR-associated protein Cas7/Csh2
355369	415354	59985	Predicted by at least one method	AWR98647.1		DFR87_01825	401951	402646	1	CRISPR-associated protein Cas5
355369	415354	59985	Predicted by at least one method	AWR98648.1		DFR87_01830	402998	405130	1	hypothetical protein
355369	415354	59985	Predicted by at least one method			DFR87_01835	405405	406348	-1	IS1 family transposase
355369	415354	59985	Predicted by at least one method	AWS00486.1		DFR87_01840	406974	408107	1	ATP-binding protein
355369	415354	59985	Predicted by at least one method	AWR98649.1		DFR87_01845	408277	409857	-1	DUF853 domain-containing protein
355369	415354	59985	Predicted by at least one method	AWR98650.1		DFR87_01850	409854	410867	-1	nuclease NurA
355369	415354	59985	Predicted by at least one method	AWR98651.1		DFR87_01855	410891	411523	-1	CRISPR locus-related DNA-binding protein
355369	415354	59985	Predicted by at least one method			DFR87_01860	411975	412124	-1	IS1 family transposase
355369	415354	59985	Predicted by at least one method	AWR98652.1		DFR87_01865	413528	415354	1	hypothetical protein
441515	452608	11093	Predicted by at least one method	AWS00452.1	bluB	DFR87_00005	1	2544108	-1	5,6-dimethylbenzimidazole synthase
441515	452608	11093	Predicted by at least one method	AWR98676.1		DFR87_01990	441515	443695	1	hypothetical protein
441515	452608	11093	Predicted by at least one method	AWR98677.1		DFR87_01995	443667	444338	1	hypothetical protein
441515	452608	11093	Predicted by at least one method	AWR98678.1		DFR87_02000	444522	445502	1	alcohol dehydrogenase
441515	452608	11093	Predicted by at least one method	AWR98679.1		DFR87_02005	445703	446287	-1	hypothetical protein
441515	452608	11093	Predicted by at least one method	AWR98680.1		DFR87_02010	446399	446809	-1	DUF3211 domain-containing protein
441515	452608	11093	Predicted by at least one method	AWR98681.1		DFR87_02015	446838	447020	-1	hypothetical protein
441515	452608	11093	Predicted by at least one method	AWR98682.1		DFR87_02020	447297	447572	-1	hypothetical protein
441515	452608	11093	Predicted by at least one method	AWR98683.1		DFR87_02025	447935	448435	-1	heat-shock protein Hsp20
441515	452608	11093	Predicted by at least one method			DFR87_02030	448771	449169	-1	ISNCY family transposase
441515	452608	11093	Predicted by at least one method	AWR98684.1		DFR87_02035	449332	450252	1	IS5/IS1182 family transposase
441515	452608	11093	Predicted by at least one method	AWR98685.1		DFR87_02040	450426	450977	-1	hypothetical protein
441515	452608	11093	Predicted by at least one method	AWR98686.1		DFR87_02045	451158	452078	-1	IS5/IS1182 family transposase
441515	452608	11093	Predicted by at least one method	AWR98687.1		DFR87_02050	452357	452608	-1	hypothetical protein
481076	498457	17381	Predicted by at least one method	AWS00452.1	bluB	DFR87_00005	1	2544108	-1	5,6-dimethylbenzimidazole synthase
481076	498457	17381	Predicted by at least one method	AWR98704.1		DFR87_02200	481076	481366	-1	hypothetical protein
481076	498457	17381	Predicted by at least one method			DFR87_02205	481981	482238	-1	MFS transporter
481076	498457	17381	Predicted by at least one method	AWS00490.1		DFR87_02210	482415	483365	1	IS1 family transposase
481076	498457	17381	Predicted by at least one method			DFR87_02215	483412	484509	-1	MFS transporter
481076	498457	17381	Predicted by at least one method			DFR87_02220	484620	485514	1	IS5 family transposase
481076	498457	17381	Predicted by at least one method			DFR87_02230	486420	486906	1	hypothetical protein
481076	498457	17381	Predicted by at least one method	AWR98705.1		DFR87_02235	486941	487249	1	hypothetical protein
481076	498457	17381	Predicted by at least one method	AWR98706.1		DFR87_02240	487274	487474	1	hypothetical protein
481076	498457	17381	Predicted by at least one method			DFR87_02245	487899	488150	1	ISNCY family transposase
481076	498457	17381	Predicted by at least one method			DFR87_02250	488298	489207	1	IS5/IS1182 family transposase
481076	498457	17381	Predicted by at least one method			DFR87_02255	489407	490134	1	ISNCY family transposase
481076	498457	17381	Predicted by at least one method	AWR98707.1		DFR87_02260	490127	491227	-1	ISNCY family transposase
481076	498457	17381	Predicted by at least one method			DFR87_02265	491307	491447	1	ISNCY family transposase
481076	498457	17381	Predicted by at least one method	AWR98708.1		DFR87_02270	491594	491902	1	cytotoxic translational repressor of toxin-antitoxin stability system
481076	498457	17381	Predicted by at least one method			DFR87_02275	492313	492425	-1	IS5/IS1182 family transposase
481076	498457	17381	Predicted by at least one method			DFR87_02280	492542	492817	1	IS5/IS1182 family transposase
481076	498457	17381	Predicted by at least one method	AWR98709.1		DFR87_02285	492864	494084	-1	IS256 family transposase
481076	498457	17381	Predicted by at least one method	AWR98710.1		DFR87_02290	494274	494522	1	hypothetical protein
481076	498457	17381	Predicted by at least one method	AWR98711.1		DFR87_02295	494605	495672	-1	IS110 family transposase
481076	498457	17381	Predicted by at least one method	AWR98712.1		DFR87_02300	495956	496147	-1	hypothetical protein
481076	498457	17381	Predicted by at least one method	AWR98713.1		DFR87_02305	496299	498035	-1	hypothetical protein
481076	498457	17381	Predicted by at least one method	AWR98714.1		DFR87_02310	498275	498457	1	hypothetical protein
1037773	1073922	36149	Predicted by at least one method	AWS00452.1	bluB	DFR87_00005	1	2544108	-1	5,6-dimethylbenzimidazole synthase
1037773	1073922	36149	Predicted by at least one method	AWR99158.1		DFR87_04970	1037773	1039629	-1	hypothetical protein
1037773	1073922	36149	Predicted by at least one method	AWR99159.1		DFR87_04975	1040537	1041094	-1	DUF1404 domain-containing protein
1037773	1073922	36149	Predicted by at least one method	AWR99160.1		DFR87_04980	1041156	1041353	-1	SepZ protein
1037773	1073922	36149	Predicted by at least one method	AWR99161.1		DFR87_04985	1041790	1042101	1	hypothetical protein
1037773	1073922	36149	Predicted by at least one method	AWR99162.1		DFR87_04990	1042293	1043267	-1	hypothetical protein
1037773	1073922	36149	Predicted by at least one method	AWR99163.1		DFR87_04995	1043245	1044891	-1	ethylbenzene dehydrogenase
1037773	1073922	36149	Predicted by at least one method	AWR99164.1		DFR87_05000	1044934	1045125	-1	hypothetical protein
1037773	1073922	36149	Predicted by at least one method	AWR99165.1		DFR87_05005	1045218	1046324	1	ISNCY family transposase
1037773	1073922	36149	Predicted by at least one method	AWR99166.1		DFR87_05010	1046401	1047006	-1	quinol oxidase
1037773	1073922	36149	Predicted by at least one method	AWR99167.1		DFR87_05015	1047159	1047458	-1	hypothetical protein
1037773	1073922	36149	Predicted by at least one method	AWS00561.1		DFR87_05020	1047684	1048112	-1	hypothetical protein
1037773	1073922	36149	Predicted by at least one method	AWR99168.1		DFR87_05025	1048146	1048352	-1	hypothetical protein
1037773	1073922	36149	Predicted by at least one method	AWS00562.1		DFR87_05030	1049375	1051135	1	cytochrome-c oxidase
1037773	1073922	36149	Predicted by at least one method			DFR87_05035	1051985	1053060	1	IS256 family transposase
1037773	1073922	36149	Predicted by at least one method	AWR99169.1		DFR87_05040	1053182	1053700	1	hypothetical protein
1037773	1073922	36149	Predicted by at least one method	AWR99170.1		DFR87_05045	1054570	1056330	1	cytochrome-c oxidase
1037773	1073922	36149	Predicted by at least one method	AWR99171.1		DFR87_05050	1057218	1058969	1	cytochrome-c oxidase
1037773	1073922	36149	Predicted by at least one method	AWR99172.1		DFR87_05055	1059438	1060187	-1	CBS domain-containing protein
1037773	1073922	36149	Predicted by at least one method	AWS00563.1		DFR87_05060	1060625	1061575	1	IS1 family transposase
1037773	1073922	36149	Predicted by at least one method	AWR99173.1		DFR87_05065	1061653	1062099	-1	ankyrin repeat domain-containing protein
1037773	1073922	36149	Predicted by at least one method	AWS00564.1		DFR87_05070	1062471	1065830	-1	molybdopterin dinucleotide-binding protein
1037773	1073922	36149	Predicted by at least one method	AWR99174.1		DFR87_05075	1066177	1066743	-1	hypothetical protein
1037773	1073922	36149	Predicted by at least one method	AWR99175.1		DFR87_05080	1066789	1068378	-1	cytochrome B6
1037773	1073922	36149	Predicted by at least one method	AWS00565.1		DFR87_05085	1068380	1068874	-1	quinol oxidase subunit 2
1037773	1073922	36149	Predicted by at least one method	AWS00566.1		DFR87_05090	1069527	1070180	1	sulfocyanin
1037773	1073922	36149	Predicted by at least one method	AWR99176.1		DFR87_05095	1070272	1070919	1	sulfocyanin
1037773	1073922	36149	Predicted by at least one method	AWR99177.1		DFR87_05100	1071206	1072018	1	hypothetical protein
1037773	1073922	36149	Predicted by at least one method	AWR99178.1		DFR87_05105	1072349	1072972	1	arsenate reductase (azurin) small subunit
1037773	1073922	36149	Predicted by at least one method	AWR99179.1		DFR87_05110	1073149	1073922	1	hypothetical protein
1107497	1113507	6010	Predicted by at least one method	AWS00452.1	bluB	DFR87_00005	1	2544108	-1	5,6-dimethylbenzimidazole synthase
1107497	1113507	6010	Predicted by at least one method	AWR99208.1		DFR87_05265	1107497	1108318	1	ParA family protein
1107497	1113507	6010	Predicted by at least one method	AWS00568.1		DFR87_05270	1108667	1109092	1	transposase
1107497	1113507	6010	Predicted by at least one method	AWS00569.1		DFR87_05275	1109203	1109619	1	hypothetical protein
1107497	1113507	6010	Predicted by at least one method	AWR99209.1		DFR87_05280	1110019	1110855	-1	bacitracin ABC transporter permease
1107497	1113507	6010	Predicted by at least one method	AWR99210.1		DFR87_05285	1110855	1111760	-1	ABC transporter ATP-binding protein
1107497	1113507	6010	Predicted by at least one method	AWR99211.1		DFR87_05290	1112263	1112628	-1	hypothetical protein
1107497	1113507	6010	Predicted by at least one method	AWR99212.1		DFR87_05295	1112950	1113507	1	hypothetical protein
1265257	1293040	27783	Predicted by at least one method	AWS00452.1	bluB	DFR87_00005	1	2544108	-1	5,6-dimethylbenzimidazole synthase
1265257	1293040	27783	Predicted by at least one method	AWR99351.1		DFR87_06110	1265257	1265673	-1	PIN domain-containing protein
1265257	1293040	27783	Predicted by at least one method	AWR99352.1		DFR87_06115	1265657	1265914	-1	VapB-type antitoxin
1265257	1293040	27783	Predicted by at least one method	AWR99353.1		DFR87_06120	1266179	1267249	-1	IS256 family transposase
1265257	1293040	27783	Predicted by at least one method			DFR87_06125	1267361	1267615	-1	hypothetical protein
1265257	1293040	27783	Predicted by at least one method	AWR99354.1		DFR87_06130	1268185	1268592	-1	hypothetical protein
1265257	1293040	27783	Predicted by at least one method	AWR99355.1		DFR87_06135	1268654	1271446	-1	hypothetical protein
1265257	1293040	27783	Predicted by at least one method	AWR99356.1		DFR87_06140	1271455	1273980	-1	DNA methylase
1265257	1293040	27783	Predicted by at least one method	AWR99357.1		DFR87_06145	1274048	1274455	-1	hypothetical protein
1265257	1293040	27783	Predicted by at least one method	AWR99358.1		DFR87_06150	1274445	1277078	-1	hypothetical protein
1265257	1293040	27783	Predicted by at least one method			DFR87_06155	1277658	1278047	1	IS256 family transposase
1265257	1293040	27783	Predicted by at least one method			DFR87_06160	1278057	1279044	-1	IS630 family transposase
1265257	1293040	27783	Predicted by at least one method			DFR87_06165	1279093	1279776	1	IS256 family transposase
1265257	1293040	27783	Predicted by at least one method	AWR99359.1		DFR87_06170	1280003	1280284	1	hypothetical protein
1265257	1293040	27783	Predicted by at least one method			DFR87_06175	1280310	1281544	1	IS256 family transposase
1265257	1293040	27783	Predicted by at least one method	AWR99360.1		DFR87_06180	1281895	1282389	1	hypothetical protein
1265257	1293040	27783	Predicted by at least one method	AWR99361.1		DFR87_06185	1282445	1283296	1	hypothetical protein
1265257	1293040	27783	Predicted by at least one method	AWR99362.1		DFR87_06190	1283395	1283937	1	hypothetical protein
1265257	1293040	27783	Predicted by at least one method	AWR99363.1		DFR87_06195	1283899	1285275	-1	hypothetical protein
1265257	1293040	27783	Predicted by at least one method	AWR99364.1		DFR87_06200	1285566	1286291	1	hypothetical protein
1265257	1293040	27783	Predicted by at least one method	AWR99365.1		DFR87_06205	1286356	1286565	1	hypothetical protein
1265257	1293040	27783	Predicted by at least one method	AWS00590.1		DFR87_06210	1287402	1287671	1	hypothetical protein
1265257	1293040	27783	Predicted by at least one method	AWR99366.1		DFR87_06215	1287722	1287946	1	hypothetical protein
1265257	1293040	27783	Predicted by at least one method	AWR99367.1		DFR87_06220	1287943	1288281	1	hypothetical protein
1265257	1293040	27783	Predicted by at least one method	AWS00591.1		DFR87_06225	1288338	1288727	1	hypothetical protein
1265257	1293040	27783	Predicted by at least one method	AWS00592.1		DFR87_06230	1288757	1288966	1	hypothetical protein
1265257	1293040	27783	Predicted by at least one method	AWR99368.1		DFR87_06235	1289109	1289963	1	hypothetical protein
1265257	1293040	27783	Predicted by at least one method	AWR99369.1		DFR87_06240	1290060	1290842	1	hypothetical protein
1265257	1293040	27783	Predicted by at least one method	AWR99370.1		DFR87_06245	1291073	1291300	1	hypothetical protein
1265257	1293040	27783	Predicted by at least one method	AWR99371.1		DFR87_06250	1291297	1291620	1	hypothetical protein
1265257	1293040	27783	Predicted by at least one method	AWR99372.1		DFR87_06255	1291673	1292026	1	hypothetical protein
1265257	1293040	27783	Predicted by at least one method	AWR99373.1		DFR87_06260	1292258	1293040	1	hypothetical protein
1775169	1814631	39462	Predicted by at least one method	AWS00452.1	bluB	DFR87_00005	1	2544108	-1	5,6-dimethylbenzimidazole synthase
1775169	1814631	39462	Predicted by at least one method	AWR99836.1		DFR87_09170	1774027	1775196	1	chorismate synthase
1775169	1814631	39462	Predicted by at least one method	AWR99837.1		DFR87_09175	1775169	1775951	1	shikimate kinase
1775169	1814631	39462	Predicted by at least one method	AWR99838.1		DFR87_09180	1775935	1777113	1	3-phosphoshikimate 1-carboxyvinyltransferase
1775169	1814631	39462	Predicted by at least one method	AWR99839.1		DFR87_09185	1777164	1778534	-1	ATP-binding protein
1775169	1814631	39462	Predicted by at least one method	AWR99840.1		DFR87_09190	1778960	1780147	-1	ATPase
1775169	1814631	39462	Predicted by at least one method	AWR99841.1		DFR87_09195	1780497	1780754	1	AbrB/MazE/SpoVT family DNA-binding domain-containing protein
1775169	1814631	39462	Predicted by at least one method	AWR99842.1		DFR87_09200	1780751	1781137	1	PIN domain-containing protein
1775169	1814631	39462	Predicted by at least one method			DFR87_09205	1781367	1781603	1	ISNCY family transposase
1775169	1814631	39462	Predicted by at least one method			DFR87_09210	1781633	1782998	1	transposase
1775169	1814631	39462	Predicted by at least one method	AWR99843.1		DFR87_09215	1783086	1783703	1	3-dehydroquinate dehydratase
1775169	1814631	39462	Predicted by at least one method	AWS00664.1		DFR87_09220	1784413	1784712	-1	Rieske (2Fe-2S) protein
1775169	1814631	39462	Predicted by at least one method	AWS00665.1		DFR87_09225	1784883	1785173	1	hypothetical protein
1775169	1814631	39462	Predicted by at least one method	AWR99844.1		DFR87_09230	1785164	1786783	1	DEAD/DEAH box helicase
1775169	1814631	39462	Predicted by at least one method	AWR99845.1		DFR87_09235	1786785	1787555	1	thioredoxin
1775169	1814631	39462	Predicted by at least one method			DFR87_09240	1787743	1787973	-1	hypothetical protein
1775169	1814631	39462	Predicted by at least one method	AWS00666.1		DFR87_09245	1788101	1789339	1	transposase
1775169	1814631	39462	Predicted by at least one method	AWR99846.1		DFR87_09250	1789458	1790003	1	hypothetical protein
1775169	1814631	39462	Predicted by at least one method	AWR99847.1		DFR87_09255	1790277	1790804	1	50S ribosomal protein L16
1775169	1814631	39462	Predicted by at least one method	AWR99848.1	dph2	DFR87_09260	1790801	1791799	1	diphthamide biosynthesis enzyme Dph2
1775169	1814631	39462	Predicted by at least one method	AWR99849.1		DFR87_09265	1791802	1792377	1	RNA-binding protein
1775169	1814631	39462	Predicted by at least one method	AWR99850.1		DFR87_09270	1792361	1792645	1	DNA-directed RNA polymerase subunit L
1775169	1814631	39462	Predicted by at least one method	AWR99851.1		DFR87_09275	1792626	1792865	1	hypothetical protein
1775169	1814631	39462	Predicted by at least one method	AWR99852.1		DFR87_09280	1792882	1793214	1	transcription factor S
1775169	1814631	39462	Predicted by at least one method	AWR99853.1		DFR87_09285	1793772	1794788	1	hypothetical protein
1775169	1814631	39462	Predicted by at least one method			DFR87_09290	1794930	1795215	1	transposase
1775169	1814631	39462	Predicted by at least one method	AWR99854.1		DFR87_09300	1795677	1797020	-1	hypothetical protein
1775169	1814631	39462	Predicted by at least one method	AWR99855.1		DFR87_09305	1797026	1797505	-1	hypothetical protein
1775169	1814631	39462	Predicted by at least one method	AWR99856.1		DFR87_09310	1797778	1798359	1	IS607 family transposase
1775169	1814631	39462	Predicted by at least one method			DFR87_09315	1798337	1799631	1	transposase
1775169	1814631	39462	Predicted by at least one method	AWR99857.1		DFR87_09320	1799801	1800196	-1	PIN domain-containing protein
1775169	1814631	39462	Predicted by at least one method	AWR99858.1		DFR87_09325	1800183	1800407	-1	VapB-type antitoxin
1775169	1814631	39462	Predicted by at least one method	AWR99859.1		DFR87_09330	1800954	1802021	-1	ATP-binding protein
1775169	1814631	39462	Predicted by at least one method	AWR99860.1		DFR87_09335	1802221	1802487	-1	hypothetical protein
1775169	1814631	39462	Predicted by at least one method			DFR87_09340	1802606	1802827	1	IS256 family transposase
1775169	1814631	39462	Predicted by at least one method			DFR87_09345	1802986	1803303	1	IS5/IS1182 family transposase
1775169	1814631	39462	Predicted by at least one method			DFR87_09350	1803345	1804565	-1	IS256 family transposase
1775169	1814631	39462	Predicted by at least one method			DFR87_09355	1804614	1805071	1	IS1 family transposase
1775169	1814631	39462	Predicted by at least one method	AWR99861.1		DFR87_09360	1805601	1807277	1	hypothetical protein
1775169	1814631	39462	Predicted by at least one method	AWR99862.1		DFR87_09365	1807284	1808258	1	peptide ABC transporter permease
1775169	1814631	39462	Predicted by at least one method	AWR99863.1		DFR87_09370	1808255	1809109	1	ABC transporter permease
1775169	1814631	39462	Predicted by at least one method	AWR99864.1		DFR87_09375	1808950	1810056	1	hypothetical protein
1775169	1814631	39462	Predicted by at least one method	AWR99865.1		DFR87_09380	1810155	1810958	1	oligopeptide ABC transporter ATP-binding protein
1775169	1814631	39462	Predicted by at least one method	AWR99866.1		DFR87_09385	1810939	1811559	-1	pyrrolidone-carboxylate peptidase
1775169	1814631	39462	Predicted by at least one method	AWR99867.1		DFR87_09390	1811575	1813146	-1	hypothetical protein
1775169	1814631	39462	Predicted by at least one method	AWR99868.1		DFR87_09395	1814134	1814631	1	hypothetical protein
1835077	1890390	55313	Predicted by at least one method	AWS00452.1	bluB	DFR87_00005	1	2544108	-1	5,6-dimethylbenzimidazole synthase
1835077	1890390	55313	Predicted by at least one method	AWR99883.1		DFR87_09505	1834635	1835207	-1	IS630 family transposase
1835077	1890390	55313	Predicted by at least one method	AWR99884.1		DFR87_09510	1835077	1835388	-1	hypothetical protein
1835077	1890390	55313	Predicted by at least one method	AWR99885.1		DFR87_09515	1835460	1836449	-1	IS256 family transposase
1835077	1890390	55313	Predicted by at least one method			DFR87_09520	1836725	1837044	1	hypothetical protein
1835077	1890390	55313	Predicted by at least one method	AWR99886.1		DFR87_09525	1837130	1837606	-1	superfamily I DNA and RNA helicase and helicaseubunit
1835077	1890390	55313	Predicted by at least one method	AWR99887.1		DFR87_09530	1837950	1839020	1	IS256 family transposase
1835077	1890390	55313	Predicted by at least one method	AWR99888.1		DFR87_09535	1839458	1839850	-1	hypothetical protein
1835077	1890390	55313	Predicted by at least one method	AWR99889.1		DFR87_09540	1839829	1840080	-1	hypothetical protein
1835077	1890390	55313	Predicted by at least one method	AWR99890.1		DFR87_09545	1840649	1841671	1	glycosyltransferase family 1 protein
1835077	1890390	55313	Predicted by at least one method	AWR99891.1		DFR87_09550	1842275	1842511	1	hypothetical protein
1835077	1890390	55313	Predicted by at least one method	AWR99892.1		DFR87_09555	1842520	1844454	1	hypothetical protein
1835077	1890390	55313	Predicted by at least one method	AWR99893.1		DFR87_09560	1844393	1847011	-1	hypothetical protein
1835077	1890390	55313	Predicted by at least one method	AWR99894.1		DFR87_09565	1847246	1848286	1	glycosyl transferase family 1
1835077	1890390	55313	Predicted by at least one method			DFR87_09570	1848494	1849584	-1	IS630 family transposase
1835077	1890390	55313	Predicted by at least one method	AWR99895.1		DFR87_09575	1850087	1851133	1	hypothetical protein
1835077	1890390	55313	Predicted by at least one method	AWR99896.1		DFR87_09580	1851839	1853080	-1	hypothetical protein
1835077	1890390	55313	Predicted by at least one method	AWR99897.1		DFR87_09585	1853704	1858662	1	hypothetical protein
1835077	1890390	55313	Predicted by at least one method	AWR99898.1		DFR87_09590	1859081	1860328	-1	alpha-2-macroglobulin
1835077	1890390	55313	Predicted by at least one method	AWR99899.1		DFR87_09595	1860367	1864443	-1	hypothetical protein
1835077	1890390	55313	Predicted by at least one method	AWR99900.1		DFR87_09600	1865585	1867798	-1	peptide transporter
1835077	1890390	55313	Predicted by at least one method	AWR99901.1		DFR87_09605	1868977	1869264	1	50S ribosomal protein L44e
1835077	1890390	55313	Predicted by at least one method	AWR99902.1		DFR87_09610	1869261	1869458	1	30S ribosomal protein S27e
1835077	1890390	55313	Predicted by at least one method	AWR99903.1		DFR87_09615	1869460	1870227	1	translation initiation factor IF-2 subunit alpha
1835077	1890390	55313	Predicted by at least one method	AWR99904.1		DFR87_09620	1870224	1870385	1	ribosome biogenesis protein
1835077	1890390	55313	Predicted by at least one method	AWR99905.1		DFR87_09625	1870831	1871715	1	ornithine cyclodeaminase
1835077	1890390	55313	Predicted by at least one method	AWR99906.1		DFR87_09630	1871945	1872445	-1	hypothetical protein
1835077	1890390	55313	Predicted by at least one method	AWR99907.1		DFR87_09635	1872753	1875062	-1	protein kinase
1835077	1890390	55313	Predicted by at least one method			DFR87_09645	1875865	1876669	1	dolichyl-phosphate mannose synthase
1835077	1890390	55313	Predicted by at least one method	AWS00667.1		DFR87_09650	1877021	1877407	-1	hypothetical protein
1835077	1890390	55313	Predicted by at least one method	AWR99908.1		DFR87_09655	1877463	1878431	-1	DNA primase
1835077	1890390	55313	Predicted by at least one method	AWR99909.1		DFR87_09660	1878400	1879134	-1	DNA polymerase sliding clamp
1835077	1890390	55313	Predicted by at least one method			DFR87_09665	1879390	1880005	1	hypothetical protein
1835077	1890390	55313	Predicted by at least one method	AWR99910.1		DFR87_09670	1880722	1880955	1	AbrB/MazE/SpoVT family DNA-binding domain-containing protein
1835077	1890390	55313	Predicted by at least one method	AWS00668.1		DFR87_09675	1880976	1881380	1	PIN domain nuclease
1835077	1890390	55313	Predicted by at least one method	AWR99911.1		DFR87_09680	1881834	1882598	-1	GTPase
1835077	1890390	55313	Predicted by at least one method	AWR99912.1		DFR87_09685	1882650	1883519	1	ribose-phosphate pyrophosphokinase
1835077	1890390	55313	Predicted by at least one method	AWR99913.1		DFR87_09690	1883516	1884430	1	RNA methyltransferase
1835077	1890390	55313	Predicted by at least one method	AWR99914.1		DFR87_09695	1884540	1885058	1	hypothetical protein
1835077	1890390	55313	Predicted by at least one method	AWR99915.1		DFR87_09700	1885187	1885666	1	hypothetical protein
1835077	1890390	55313	Predicted by at least one method	AWR99916.1	rnz	DFR87_09705	1885971	1886846	1	ribonuclease Z
1835077	1890390	55313	Predicted by at least one method	AWR99917.1		DFR87_09710	1886830	1887261	-1	hypothetical protein
1835077	1890390	55313	Predicted by at least one method	AWR99918.1		DFR87_09715	1887258	1887761	-1	dephospho-CoA kinase
1835077	1890390	55313	Predicted by at least one method	AWR99919.1	thpR	DFR87_09720	1887825	1888367	1	RNA 2',3'-cyclic phosphodiesterase
1835077	1890390	55313	Predicted by at least one method	AWR99920.1		DFR87_09725	1888372	1889619	1	CCA tRNA nucleotidyltransferase
1835077	1890390	55313	Predicted by at least one method	AWS00670.1		DFR87_09730	1889607	1890206	1	serine/threonine protein kinase
1835077	1890390	55313	Predicted by at least one method	AWS00669.1		DFR87_09735	1890184	1890390	-1	hypothetical protein
2486059	2514036	27977	Predicted by at least one method	AWS00452.1	bluB	DFR87_00005	1	2544108	-1	5,6-dimethylbenzimidazole synthase
2486059	2514036	27977	Predicted by at least one method	AWS00418.1		DFR87_12860	2484611	2486062	-1	secretion system protein E
2486059	2514036	27977	Predicted by at least one method	AWS00419.1		DFR87_12865	2486059	2486526	-1	hypothetical protein
2486059	2514036	27977	Predicted by at least one method	AWS00420.1		DFR87_12870	2486523	2486924	-1	hypothetical protein
2486059	2514036	27977	Predicted by at least one method	AWS00421.1		DFR87_12875	2486921	2487394	-1	hypothetical protein
2486059	2514036	27977	Predicted by at least one method	AWS00422.1		DFR87_12880	2487411	2487974	-1	type IV pilin
2486059	2514036	27977	Predicted by at least one method	AWS00423.1		DFR87_12885	2488216	2489115	1	hypothetical protein
2486059	2514036	27977	Predicted by at least one method			DFR87_12890	2489195	2490066	-1	IS110 family transposase
2486059	2514036	27977	Predicted by at least one method	AWS00424.1		DFR87_12895	2490444	2491646	1	(2Fe-2S)-binding protein
2486059	2514036	27977	Predicted by at least one method	AWS00425.1		DFR87_12900	2492258	2493091	1	transcriptional regulator
2486059	2514036	27977	Predicted by at least one method	AWS00426.1		DFR87_12905	2493794	2494057	1	hypothetical protein
2486059	2514036	27977	Predicted by at least one method	AWS00427.1		DFR87_12910	2495404	2495658	-1	hypothetical protein
2486059	2514036	27977	Predicted by at least one method	AWS00428.1		DFR87_12915	2495819	2496289	1	CopG family transcriptional regulator
2486059	2514036	27977	Predicted by at least one method	AWS00748.1		DFR87_12920	2496380	2496808	1	hypothetical protein
2486059	2514036	27977	Predicted by at least one method	AWS00749.1		DFR87_12925	2497480	2498769	-1	AAA family ATPase
2486059	2514036	27977	Predicted by at least one method	AWS00750.1		DFR87_12930	2499195	2499617	1	transposase
2486059	2514036	27977	Predicted by at least one method	AWS00751.1		DFR87_12935	2499728	2500144	1	hypothetical protein
2486059	2514036	27977	Predicted by at least one method	AWS00429.1		DFR87_12940	2500696	2501172	1	IS630 family transposase
2486059	2514036	27977	Predicted by at least one method			DFR87_12945	2501221	2502093	1	pyridine nucleotide-disulfide oxidoreductase
2486059	2514036	27977	Predicted by at least one method	AWS00430.1	cas4	DFR87_12950	2503183	2503734	-1	CRISPR-associated protein Cas4
2486059	2514036	27977	Predicted by at least one method			DFR87_12955	2508864	2509598	1	ISH3 family transposase
2486059	2514036	27977	Predicted by at least one method			DFR87_12960	2509641	2510874	1	IS256 family transposase
2486059	2514036	27977	Predicted by at least one method			DFR87_12965	2510919	2511314	1	ISH3 family transposase
2486059	2514036	27977	Predicted by at least one method	AWS00431.1	cas1	DFR87_12970	2511861	2512760	1	CRISPR-associated endonuclease Cas1
2486059	2514036	27977	Predicted by at least one method	AWS00432.1	cas2	DFR87_12975	2512770	2513066	1	CRISPR-associated endonuclease Cas2
2486059	2514036	27977	Predicted by at least one method	AWS00433.1		DFR87_12980	2513503	2514036	-1	hypothetical protein
2523961	2538757	14796	Predicted by at least one method	AWS00452.1	bluB	DFR87_00005	1	2544108	-1	5,6-dimethylbenzimidazole synthase
2523961	2538757	14796	Predicted by at least one method	AWS00440.1		DFR87_13035	2523961	2524386	-1	hypothetical protein
2523961	2538757	14796	Predicted by at least one method	AWS00441.1		DFR87_13040	2524874	2525713	1	hypothetical protein
2523961	2538757	14796	Predicted by at least one method			DFR87_13045	2525942	2526142	-1	IS1 family transposase
2523961	2538757	14796	Predicted by at least one method	AWS00442.1	cas6	DFR87_13050	2527270	2528088	-1	CRISPR-associated endoribonuclease Cas6
2523961	2538757	14796	Predicted by at least one method	AWS00443.1	cas4a	DFR87_13055	2528678	2529553	-1	type I-A CRISPR-associated protein Cas4/Csa1
2523961	2538757	14796	Predicted by at least one method	AWS00444.1		DFR87_13060	2533682	2534815	1	hypothetical protein
2523961	2538757	14796	Predicted by at least one method	AWS00445.1		DFR87_13065	2535370	2536647	1	transposase
2523961	2538757	14796	Predicted by at least one method	AWS00446.1		DFR87_13070	2536613	2537743	-1	ISH3 family transposase
2523961	2538757	14796	Predicted by at least one method	AWS00447.1		DFR87_13075	2538125	2538757	-1	hypothetical protein

## Sheet: M. tengchongensis Ric-A
Island start	Island end	Length	Method	Gene ID	Locus	Gene start	Gene end	Strand	Product
561115	575367	14252	Predicted by at least one method		EIGBGHOE_00592	561115	561357	1	hypothetical protein
561115	575367	14252	Predicted by at least one method	fni_1	EIGBGHOE_00593	561635	563770	1	Isopentenyl-diphosphate delta-isomerase
561115	575367	14252	Predicted by at least one method	purF_1	EIGBGHOE_00594	563767	565701	1	Amidophosphoribosyltransferase
561115	575367	14252	Predicted by at least one method		EIGBGHOE_00595	566039	566266	-1	hypothetical protein
561115	575367	14252	Predicted by at least one method		EIGBGHOE_00597	567585	570173	-1	hypothetical protein
561115	575367	14252	Predicted by at least one method		EIGBGHOE_00598	570191	570502	-1	hypothetical protein
561115	575367	14252	Predicted by at least one method		EIGBGHOE_00599	570583	571005	-1	hypothetical protein
561115	575367	14252	Predicted by at least one method		EIGBGHOE_00600	571131	571496	1	hypothetical protein
561115	575367	14252	Predicted by at least one method		EIGBGHOE_00601	571535	572404	-1	hypothetical protein
561115	575367	14252	Predicted by at least one method		EIGBGHOE_00602	572706	574574	-1	hypothetical protein
561115	575367	14252	Predicted by at least one method		EIGBGHOE_00603	574920	575243	1	hypothetical protein
561115	575367	14252	Predicted by at least one method		EIGBGHOE_00604	575212	575367	-1	hypothetical protein
1976656	2036249	59593	Predicted by at least one method		EIGBGHOE_02160	1976656	1977189	1	hypothetical protein
1976656	2036249	59593	Predicted by at least one method		EIGBGHOE_02161	1977935	1978093	-1	hypothetical protein
1976656	2036249	59593	Predicted by at least one method		EIGBGHOE_02162	1978144	1978248	1	hypothetical protein
1976656	2036249	59593	Predicted by at least one method		EIGBGHOE_02163	1978270	1978536	1	hypothetical protein
1976656	2036249	59593	Predicted by at least one method		EIGBGHOE_02164	1978848	1979087	1	hypothetical protein
1976656	2036249	59593	Predicted by at least one method		EIGBGHOE_02165	1980562	1980702	1	hypothetical protein
1976656	2036249	59593	Predicted by at least one method		EIGBGHOE_02166	1981197	1981346	1	hypothetical protein
1976656	2036249	59593	Predicted by at least one method		EIGBGHOE_02167	1981325	1981588	1	hypothetical protein
1976656	2036249	59593	Predicted by at least one method		EIGBGHOE_02168	1983116	1984516	-1	hypothetical protein
1976656	2036249	59593	Predicted by at least one method	csa1_2	EIGBGHOE_02169	1985160	1986050	-1	CRISPR-associated exonuclease Csa1
1976656	2036249	59593	Predicted by at least one method	cas4_2	EIGBGHOE_02170	1986609	1987181	1	CRISPR-associated exonuclease Cas4
1976656	2036249	59593	Predicted by at least one method		EIGBGHOE_02171	1987780	1988061	-1	hypothetical protein
1976656	2036249	59593	Predicted by at least one method		EIGBGHOE_02172	1988058	1988786	-1	hypothetical protein
1976656	2036249	59593	Predicted by at least one method		EIGBGHOE_02173	1988811	1989488	-1	hypothetical protein
1976656	2036249	59593	Predicted by at least one method		EIGBGHOE_02174	1989516	1989683	-1	hypothetical protein
1976656	2036249	59593	Predicted by at least one method		EIGBGHOE_02175	1991128	1991421	-1	hypothetical protein
1976656	2036249	59593	Predicted by at least one method	cas1-2_2	EIGBGHOE_02176	1991852	1992757	1	CRISPR-associated endonuclease Cas1 2
1976656	2036249	59593	Predicted by at least one method		EIGBGHOE_02177	1992768	1993052	1	CRISPR-associated endoribonuclease Cas2 1
1976656	2036249	59593	Predicted by at least one method	cas6a_2	EIGBGHOE_02178	1993311	1994105	1	CRISPR-associated endoribonuclease Cas6 1
1976656	2036249	59593	Predicted by at least one method		EIGBGHOE_02179	1994383	1994760	1	hypothetical protein
1976656	2036249	59593	Predicted by at least one method		EIGBGHOE_02180	1994757	1995128	1	hypothetical protein
1976656	2036249	59593	Predicted by at least one method		EIGBGHOE_02181	1995299	1996672	1	hypothetical protein
1976656	2036249	59593	Predicted by at least one method		EIGBGHOE_02182	1996973	1997068	1	hypothetical protein
1976656	2036249	59593	Predicted by at least one method		EIGBGHOE_02183	1997246	1997686	1	hypothetical protein
1976656	2036249	59593	Predicted by at least one method		EIGBGHOE_02184	1998031	1999425	1	hypothetical protein
1976656	2036249	59593	Predicted by at least one method		EIGBGHOE_02185	2000274	2001419	-1	hypothetical protein
1976656	2036249	59593	Predicted by at least one method		EIGBGHOE_02186	2002673	2003386	-1	hypothetical protein
1976656	2036249	59593	Predicted by at least one method		EIGBGHOE_02187	2003388	2004341	-1	hypothetical protein
1976656	2036249	59593	Predicted by at least one method		EIGBGHOE_02188	2004342	2004953	-1	hypothetical protein
1976656	2036249	59593	Predicted by at least one method		EIGBGHOE_02189	2004946	2007534	-1	hypothetical protein
1976656	2036249	59593	Predicted by at least one method		EIGBGHOE_02190	2007524	2007685	-1	hypothetical protein
1976656	2036249	59593	Predicted by at least one method		EIGBGHOE_02191	2007682	2008530	-1	hypothetical protein
1976656	2036249	59593	Predicted by at least one method		EIGBGHOE_02192	2008502	2009332	-1	hypothetical protein
1976656	2036249	59593	Predicted by at least one method	csm3	EIGBGHOE_02193	2009338	2010066	-1	CRISPR type III-associated RAMP protein Csm3
1976656	2036249	59593	Predicted by at least one method		EIGBGHOE_02194	2010076	2010480	-1	hypothetical protein
1976656	2036249	59593	Predicted by at least one method		EIGBGHOE_02195	2010826	2011398	1	hypothetical protein
1976656	2036249	59593	Predicted by at least one method		EIGBGHOE_02196	2011480	2012190	1	hypothetical protein
1976656	2036249	59593	Predicted by at least one method		EIGBGHOE_02197	2012205	2012555	1	hypothetical protein
1976656	2036249	59593	Predicted by at least one method		EIGBGHOE_02198	2013019	2014593	-1	hypothetical protein
1976656	2036249	59593	Predicted by at least one method		EIGBGHOE_02199	2014596	2014751	-1	hypothetical protein
1976656	2036249	59593	Predicted by at least one method		EIGBGHOE_02200	2015667	2016236	-1	hypothetical protein
1976656	2036249	59593	Predicted by at least one method	lpdA_6	EIGBGHOE_02201	2016427	2017767	-1	Dihydrolipoyl dehydrogenase
1976656	2036249	59593	Predicted by at least one method		EIGBGHOE_02202	2017773	2017937	-1	hypothetical protein
1976656	2036249	59593	Predicted by at least one method		EIGBGHOE_02203	2018350	2018691	1	hypothetical protein
1976656	2036249	59593	Predicted by at least one method		EIGBGHOE_02204	2019445	2019696	1	Putative sulfur carrier protein/Ta1414
1976656	2036249	59593	Predicted by at least one method	fdhA_2	EIGBGHOE_02205	2019846	2021822	-1	Formate dehydrogenase subunit alpha
1976656	2036249	59593	Predicted by at least one method		EIGBGHOE_02206	2022003	2023904	-1	hypothetical protein
1976656	2036249	59593	Predicted by at least one method		EIGBGHOE_02207	2024241	2024717	-1	hypothetical protein
1976656	2036249	59593	Predicted by at least one method	yedY_2	EIGBGHOE_02208	2024704	2025324	-1	Sulfoxide reductase catalytic subunit YedY
1976656	2036249	59593	Predicted by at least one method		EIGBGHOE_02209	2025755	2026507	1	hypothetical protein
1976656	2036249	59593	Predicted by at least one method		EIGBGHOE_02210	2026784	2026939	1	hypothetical protein
1976656	2036249	59593	Predicted by at least one method		EIGBGHOE_02211	2027039	2027740	1	hypothetical protein
1976656	2036249	59593	Predicted by at least one method	mdtD_6	EIGBGHOE_02212	2028165	2029601	1	Putative multidrug resistance protein MdtD
1976656	2036249	59593	Predicted by at least one method		EIGBGHOE_02213	2029686	2030267	1	hypothetical protein
1976656	2036249	59593	Predicted by at least one method		EIGBGHOE_02214	2030311	2030511	1	hypothetical protein
1976656	2036249	59593	Predicted by at least one method		EIGBGHOE_02215	2030484	2030582	1	hypothetical protein
1976656	2036249	59593	Predicted by at least one method		EIGBGHOE_02216	2030836	2032035	1	hypothetical protein
1976656	2036249	59593	Predicted by at least one method		EIGBGHOE_02217	2032231	2033175	1	hypothetical protein
1976656	2036249	59593	Predicted by at least one method		EIGBGHOE_02218	2033214	2033618	-1	hypothetical protein
1976656	2036249	59593	Predicted by at least one method	uppP	EIGBGHOE_02219	2034048	2034920	1	Undecaprenyl-diphosphatase
1976656	2036249	59593	Predicted by at least one method	htpX_3	EIGBGHOE_02220	2035314	2036249	1	Protease HtpX
2075002	2093350	18348	Predicted by at least one method		EIGBGHOE_02253	2075002	2075775	-1	hypothetical protein
2075002	2093350	18348	Predicted by at least one method		EIGBGHOE_02254	2076485	2077258	-1	hypothetical protein
2075002	2093350	18348	Predicted by at least one method	recF_2	EIGBGHOE_02255	2077233	2078981	-1	DNA replication and repair protein RecF
2075002	2093350	18348	Predicted by at least one method		EIGBGHOE_02256	2079097	2079501	-1	hypothetical protein
2075002	2093350	18348	Predicted by at least one method		EIGBGHOE_02257	2079562	2079777	1	hypothetical protein
2075002	2093350	18348	Predicted by at least one method	zfx	EIGBGHOE_02258	2080355	2080648	-1	Zinc-containing ferredoxin
2075002	2093350	18348	Predicted by at least one method		EIGBGHOE_02259	2080997	2081581	1	hypothetical protein
2075002	2093350	18348	Predicted by at least one method		EIGBGHOE_02260	2081583	2082056	1	hypothetical protein
2075002	2093350	18348	Predicted by at least one method		EIGBGHOE_02261	2082386	2083540	1	hypothetical protein
2075002	2093350	18348	Predicted by at least one method		EIGBGHOE_02262	2083720	2083977	-1	hypothetical protein
2075002	2093350	18348	Predicted by at least one method	thpS_4	EIGBGHOE_02263	2084282	2087482	1	Thermopsin
2075002	2093350	18348	Predicted by at least one method		EIGBGHOE_02264	2088192	2089058	1	hypothetical protein
2075002	2093350	18348	Predicted by at least one method		EIGBGHOE_02265	2090093	2090221	1	hypothetical protein
2075002	2093350	18348	Predicted by at least one method		EIGBGHOE_02266	2090325	2090513	-1	hypothetical protein
2075002	2093350	18348	Predicted by at least one method		EIGBGHOE_02267	2091404	2092546	1	hypothetical protein
2075002	2093350	18348	Predicted by at least one method		EIGBGHOE_02268	2092486	2093019	1	hypothetical protein
2075002	2093350	18348	Predicted by at least one method		EIGBGHOE_02269	2092997	2093350	1	hypothetical protein
2145473	2151661	6188	Predicted by at least one method		EIGBGHOE_02330	2144908	2145492	1	hypothetical protein
2145473	2151661	6188	Predicted by at least one method		EIGBGHOE_02331	2145473	2146768	1	hypothetical protein
2145473	2151661	6188	Predicted by at least one method		EIGBGHOE_02332	2146751	2147125	-1	hypothetical protein
2145473	2151661	6188	Predicted by at least one method		EIGBGHOE_02333	2147133	2147267	-1	hypothetical protein
2145473	2151661	6188	Predicted by at least one method		EIGBGHOE_02334	2147876	2148004	1	hypothetical protein
2145473	2151661	6188	Predicted by at least one method		EIGBGHOE_02335	2148703	2149758	1	hypothetical protein
2145473	2151661	6188	Predicted by at least one method		EIGBGHOE_02336	2149869	2150162	-1	hypothetical protein
2145473	2151661	6188	Predicted by at least one method		EIGBGHOE_02337	2150442	2150534	1	hypothetical protein
2145473	2151661	6188	Predicted by at least one method		EIGBGHOE_02338	2150877	2151233	-1	hypothetical protein
2145473	2151661	6188	Predicted by at least one method		EIGBGHOE_02339	2151230	2151661	-1	hypothetical protein

## Sheet: Metallosphaera_cuprina_Ar-4
Island start	Island end	Length	Method	Gene name	Locus	Gene start	Gene end	Strand	Product
197445	201997	4552	Predicted by at least one method	AEB94326.1	Mcup_0217	196682	197461	-1	short-chain dehydrogenase/reductase SDR
197445	201997	4552	Predicted by at least one method	AEB94327.1	Mcup_0218	197445	198065	-1	phage SPO1 DNA polymerase-related protein
197445	201997	4552	Predicted by at least one method	AEB94328.1	Mcup_0219	198052	199188	-1	major facilitator transporter
197445	201997	4552	Predicted by at least one method	AEB94329.1	Mcup_0220	199287	199553	-1	major facilitator transporter
197445	201997	4552	Predicted by at least one method	AEB94330.1	Mcup_0221	199648	200169	-1	conserved hypothetical protein
197445	201997	4552	Predicted by at least one method	AEB94331.1	Mcup_0222	200237	200548	1	conserved hypothetical protein
197445	201997	4552	Predicted by at least one method	AEB94332.1	Mcup_0223	200538	201407	-1	conserved hypothetical protein
197445	201997	4552	Predicted by at least one method	AEB94333.1	Mcup_0224	201422	201997	-1	conserved hypothetical protein
197445	201997	4552	Predicted by at least one method	AEB94334.1	Mcup_0225	201994	202386	-1	iron dependent repressor
623131	630538	7407	Predicted by at least one method	AEB94799.1	Mcup_0694	623131	623259	-1	hypothetical protein
623131	630538	7407	Predicted by at least one method	AEB94800.1	Mcup_0695	623750	623866	1	hypothetical protein
623131	630538	7407	Predicted by at least one method	AEB94801.1	Mcup_0696	624395	624595	1	hypothetical protein
623131	630538	7407	Predicted by at least one method	AEB94802.1	Mcup_0697	624868	625095	1	hypothetical protein
623131	630538	7407	Predicted by at least one method	AEB94803.1	Mcup_0698	625288	625647	1	conserved hypothetical protein
623131	630538	7407	Predicted by at least one method	AEB94804.1	Mcup_0699	625644	625844	1	IS5 inactivated transposase
623131	630538	7407	Predicted by at least one method	AEB94805.1	Mcup_0700	626052	627242	1	major facilitator transporter
623131	630538	7407	Predicted by at least one method	AEB94806.1	Mcup_0701	627684	627797	-1	hypothetical protein
623131	630538	7407	Predicted by at least one method	AEB94807.1	Mcup_0702	627947	628063	-1	hypothetical protein
623131	630538	7407	Predicted by at least one method	AEB94808.1	Mcup_0703	628458	628607	-1	hypothetical protein
623131	630538	7407	Predicted by at least one method	AEB94809.1	Mcup_0704	628766	628930	-1	hypothetical protein
623131	630538	7407	Predicted by at least one method	AEB94810.1	Mcup_0705	630128	630538	1	conserved hypothetical protein

## Sheet: Metallosphaera sp. YNP_08
Island start	Island end	Length	Method	Gene start	Gene end	Strand	Product
18302	23022	4720	Predicted by at least one method	18302	18424	-1	hypothetical protein
18302	23022	4720	Predicted by at least one method	18540	18779	1	hypothetical protein
18302	23022	4720	Predicted by at least one method	18839	19021	1	hypothetical protein
18302	23022	4720	Predicted by at least one method	18996	19202	-1	hypothetical protein
18302	23022	4720	Predicted by at least one method	19368	19952	1	Transposase ISC1217
18302	23022	4720	Predicted by at least one method	20622	20750	1	hypothetical protein
18302	23022	4720	Predicted by at least one method	21184	21309	-1	hypothetical protein
18302	23022	4720	Predicted by at least one method	22576	23022	1	Conserved protein
354944	362938	7994	Predicted by at least one method	354944	355177	-1	Hypothetical; Conserved within genome
354944	362938	7994	Predicted by at least one method	355337	355882	-1	hypothetical protein
354944	362938	7994	Predicted by at least one method	357219	357491	-1	hypothetical protein
354944	362938	7994	Predicted by at least one method	357772	358518	1	hypothetical protein
354944	362938	7994	Predicted by at least one method	358631	359230	1	hypothetical protein
354944	362938	7994	Predicted by at least one method	359227	359463	1	ABC transporter multidrug efflux pump, fused ATP-binding domains
354944	362938	7994	Predicted by at least one method	359466	359996	1	daunorubicin resistance ATP-binding protein (drrA)
354944	362938	7994	Predicted by at least one method	361160	361417	1	hypothetical protein
354944	362938	7994	Predicted by at least one method	361384	362265	1	hypothetical protein
354944	362938	7994	Predicted by at least one method	362672	362938	-1	Transposase ISC1316
416623	435420	18797	Predicted by at least one method	416623	417456	1	CRISPR-associated protein Cas1
416623	435420	18797	Predicted by at least one method	417627	417884	1	CRISPR-associated protein Cas2
416623	435420	18797	Predicted by at least one method	417991	418674	1	hypothetical protein
416623	435420	18797	Predicted by at least one method	418755	418934	-1	hypothetical protein
416623	435420	18797	Predicted by at least one method	418924	419040	1	hypothetical protein
416623	435420	18797	Predicted by at least one method	419016	420710	1	CRISPR-associated helicase Cas3
416623	435420	18797	Predicted by at least one method	420778	420900	1	hypothetical protein
416623	435420	18797	Predicted by at least one method	422099	422449	-1	First ORF in transposon ISC1904
416623	435420	18797	Predicted by at least one method	422609	424045	1	Heme biosynthesis protein related to NirD and NirG / Heme biosynthesis protein related to NirL and N
416623	435420	18797	Predicted by at least one method	424090	424236	1	hypothetical protein
416623	435420	18797	Predicted by at least one method	424612	425823	-1	Threonine dehydratase (EC 4.3.1.19)
416623	435420	18797	Predicted by at least one method	426888	427037	-1	hypothetical protein
416623	435420	18797	Predicted by at least one method	426990	427103	1	hypothetical protein
416623	435420	18797	Predicted by at least one method	427161	428123	-1	Isocitrate dehydrogenase [NADP] (EC 1.1.1.42)
416623	435420	18797	Predicted by at least one method	428633	428755	-1	Second ORF in transposon ISC1913
416623	435420	18797	Predicted by at least one method	428720	428848	1	hypothetical protein
416623	435420	18797	Predicted by at least one method	428843	428983	-1	hypothetical protein
416623	435420	18797	Predicted by at least one method	429269	429469	-1	Enoyl-CoA hydratase (EC 4.2.1.17)
416623	435420	18797	Predicted by at least one method	429635	429811	1	hypothetical protein
416623	435420	18797	Predicted by at least one method	429858	431495	1	1082aa long hypothetical protein
416623	435420	18797	Predicted by at least one method	431618	432832	1	1082aa long hypothetical protein
416623	435420	18797	Predicted by at least one method	434559	434840	-1	Uncharacterized protein MJ0319
416623	435420	18797	Predicted by at least one method	435046	435420	1	S-adenosylmethionine decarboxylase proenzyme (EC 4.1.1.50), prokaryotic class 1B
416623	435420	18797	Predicted by at least one method	435406	435546	-1	hypothetical protein
552917	559602	6685	Predicted by at least one method	552917	553753	-1	hypothetical protein
552917	559602	6685	Predicted by at least one method	553773	553889	-1	hypothetical protein
552917	559602	6685	Predicted by at least one method	553995	554147	1	hypothetical protein
552917	559602	6685	Predicted by at least one method	554165	554278	-1	Third ORF in transposon ISC1913
552917	559602	6685	Predicted by at least one method	554252	554380	1	hypothetical protein
552917	559602	6685	Predicted by at least one method	554459	554695	-1	hypothetical protein
552917	559602	6685	Predicted by at least one method	554781	554966	-1	361aa long conserved hypothetical protein
552917	559602	6685	Predicted by at least one method	555064	556143	-1	hypothetical protein
552917	559602	6685	Predicted by at least one method	556133	556639	1	Gluconolactonase (EC 3.1.1.17)
552917	559602	6685	Predicted by at least one method	556643	556777	1	hypothetical protein
552917	559602	6685	Predicted by at least one method	556760	556903	-1	hypothetical protein
552917	559602	6685	Predicted by at least one method	556942	557058	-1	hypothetical protein
552917	559602	6685	Predicted by at least one method	558176	558889	1	Transposase ISC1225
552917	559602	6685	Predicted by at least one method	558889	559602	1	Conserved protein
573709	608134	34425	Predicted by at least one method	573709	573834	1	hypothetical protein
573709	608134	34425	Predicted by at least one method	574274	575128	-1	D-amino acid dehydrogenase small subunit (EC 1.4.99.1)
573709	608134	34425	Predicted by at least one method	576435	576602	1	hypothetical protein
573709	608134	34425	Predicted by at least one method	576970	577494	-1	SSV1 integrase fragment homolog (orf D-335)
573709	608134	34425	Predicted by at least one method	578037	578159	1	Regulatory protein, LuxR
573709	608134	34425	Predicted by at least one method	578332	578496	-1	hypothetical protein
573709	608134	34425	Predicted by at least one method	578480	579595	1	hypothetical protein
573709	608134	34425	Predicted by at least one method	582267	582560	1	hypothetical protein
573709	608134	34425	Predicted by at least one method	582523	583662	-1	Glutaredoxin-like protein
573709	608134	34425	Predicted by at least one method	583947	584783	-1	Dihydrolipoamide dehydrogenase (EC 1.8.1.4)
573709	608134	34425	Predicted by at least one method	586092	586220	1	381aa long conserved hypothetical protein
573709	608134	34425	Predicted by at least one method	586181	586714	-1	hypothetical protein
573709	608134	34425	Predicted by at least one method	587217	587705	-1	hypothetical protein
573709	608134	34425	Predicted by at least one method	587736	588059	-1	hypothetical protein
573709	608134	34425	Predicted by at least one method	588104	588232	1	hypothetical protein
573709	608134	34425	Predicted by at least one method	588229	588456	1	Conserved protein
573709	608134	34425	Predicted by at least one method	588597	588833	1	Mercuric ion reductase (EC 1.16.1.1)
573709	608134	34425	Predicted by at least one method	588839	589072	1	Mercuric ion reductase (EC 1.16.1.1)
573709	608134	34425	Predicted by at least one method	589032	589145	1	hypothetical protein
573709	608134	34425	Predicted by at least one method	589182	590270	1	hypothetical protein
573709	608134	34425	Predicted by at least one method	590524	591123	-1	hypothetical protein
573709	608134	34425	Predicted by at least one method	591251	591421	1	hypothetical protein
573709	608134	34425	Predicted by at least one method	592727	594205	1	475aa long hypothetical protein
573709	608134	34425	Predicted by at least one method	594264	594791	1	hypothetical protein
573709	608134	34425	Predicted by at least one method	596967	597503	1	Conserved protein
573709	608134	34425	Predicted by at least one method	597528	597812	1	hypothetical protein
573709	608134	34425	Predicted by at least one method	597813	598364	1	hypothetical protein
573709	608134	34425	Predicted by at least one method	598328	598648	-1	hypothetical protein
573709	608134	34425	Predicted by at least one method	598938	599537	-1	Queuosine Biosynthesis QueC ATPase
573709	608134	34425	Predicted by at least one method	599573	599926	1	Conserved protein
573709	608134	34425	Predicted by at least one method	600171	600566	1	HTH-type transcriptional regulator lrs14
573709	608134	34425	Predicted by at least one method	600535	600720	-1	Conserved protein
573709	608134	34425	Predicted by at least one method	600763	601026	1	Conserved protein
573709	608134	34425	Predicted by at least one method	601012	601368	-1	HTH-type transcriptional regulator lrs14
573709	608134	34425	Predicted by at least one method	601415	601909	-1	hypothetical protein
573709	608134	34425	Predicted by at least one method	602038	602214	-1	hypothetical protein
573709	608134	34425	Predicted by at least one method	602381	602572	1	hypothetical protein
573709	608134	34425	Predicted by at least one method	602569	602871	1	Conserved protein
573709	608134	34425	Predicted by at least one method	602886	603119	1	Conserved protein
573709	608134	34425	Predicted by at least one method	603383	604300	1	Acetoin utilization protein
573709	608134	34425	Predicted by at least one method	604276	604410	1	hypothetical protein
573709	608134	34425	Predicted by at least one method	604375	604815	-1	450aa long hypothetical protein
573709	608134	34425	Predicted by at least one method	605845	606351	1	Probable brix-domain ribosomal biogenesis protein
573709	608134	34425	Predicted by at least one method	606348	606578	1	Conserved protein
573709	608134	34425	Predicted by at least one method	606571	606957	1	Prefoldin, chaperonin cofactor
573709	608134	34425	Predicted by at least one method	606986	607684	1	ATP-dependent RNA helicase, eIF-4A family
573709	608134	34425	Predicted by at least one method	607752	607865	-1	hypothetical protein
573709	608134	34425	Predicted by at least one method	607988	608134	1	hypothetical protein
808469	815988	7519	Predicted by at least one method	808017	808472	-1	hypothetical protein
808469	815988	7519	Predicted by at least one method	808469	808771	-1	hypothetical protein
808469	815988	7519	Predicted by at least one method	808881	809273	-1	hypothetical protein
808469	815988	7519	Predicted by at least one method	809326	809739	-1	hypothetical protein
808469	815988	7519	Predicted by at least one method	809805	809993	-1	hypothetical protein
808469	815988	7519	Predicted by at least one method	810000	810143	-1	hypothetical protein
808469	815988	7519	Predicted by at least one method	810118	810375	-1	Ubiquinol-cytochrome C reductase iron-sulfur subunit (EC 1.10.2.2)
808469	815988	7519	Predicted by at least one method	810485	811345	-1	Transposase ISC1058
808469	815988	7519	Predicted by at least one method	811429	811617	-1	hypothetical protein
808469	815988	7519	Predicted by at least one method	811652	811798	1	hypothetical protein
808469	815988	7519	Predicted by at least one method	812211	812333	-1	hypothetical protein
808469	815988	7519	Predicted by at least one method	812473	813006	1	Quinol oxidase (SoxABC), subunit II (soxA)
808469	815988	7519	Predicted by at least one method	813008	814336	1	Quinol oxidase (SoxABC), cytochrome aa3 subunit (SoxB)
808469	815988	7519	Predicted by at least one method	814426	815988	1	Ubiquinol--cytochrome c reductase, cytochrome B subunit (EC 1.10.2.2)
808469	815988	7519	Predicted by at least one method	815976	816107	-1	hypothetical protein
982081	990577	8496	Predicted by at least one method	982081	982206	1	hypothetical protein
982081	990577	8496	Predicted by at least one method	982251	982463	-1	hypothetical protein
982081	990577	8496	Predicted by at least one method	982481	982609	1	hypothetical protein
982081	990577	8496	Predicted by at least one method	982649	983170	-1	ATP:Cob(I)alamin adenosyltransferase (EC 2.5.1.17)
982081	990577	8496	Predicted by at least one method	984802	985095	-1	Transposase ISC1250
982081	990577	8496	Predicted by at least one method	985304	985726	1	hypothetical protein
982081	990577	8496	Predicted by at least one method	986425	987168	1	Glycosyltransferases involved in cell wall biogenesis
982081	990577	8496	Predicted by at least one method	987177	987383	1	hypothetical protein
982081	990577	8496	Predicted by at least one method	987777	987902	1	hypothetical protein
982081	990577	8496	Predicted by at least one method	989393	989779	1	CRISPR-associated protein Cas1
982081	990577	8496	Predicted by at least one method	989773	990054	1	CRISPR-associated protein Cas2
982081	990577	8496	Predicted by at least one method	990032	990577	1	CRISPR-associated RecB family exonuclease Cas4
1006314	1012119	5805	Predicted by at least one method	1006314	1007048	-1	Second ORF in transposon ISC1904
1006314	1012119	5805	Predicted by at least one method	1007102	1007281	-1	Second ORF in transposon ISC1904
1006314	1012119	5805	Predicted by at least one method	1007278	1007463	-1	428aa long conserved hypothetical protein
1006314	1012119	5805	Predicted by at least one method	1007707	1007934	-1	First ORF in transposon ISC1904
1006314	1012119	5805	Predicted by at least one method	1008213	1008443	-1	130aa long hypothetical protein
1006314	1012119	5805	Predicted by at least one method	1008686	1009009	1	hypothetical protein
1006314	1012119	5805	Predicted by at least one method	1009124	1010005	1	Conserved protein
1006314	1012119	5805	Predicted by at least one method	1011352	1011489	1	hypothetical protein
1006314	1012119	5805	Predicted by at least one method	1011577	1012119	1	Bacterio-opsin activator domain-containing protein

## Sheet: Metallosphaera sp. YNP_14
Island start	Island end	Length	Method	Gene start	Gene end	Strand	Product
139252	164800	25548	Predicted by at least one method	139252	139779	-1	hypothetical protein
139252	164800	25548	Predicted by at least one method	139838	140494	-1	475aa long hypothetical protein
139252	164800	25548	Predicted by at least one method	140505	141251	-1	475aa long hypothetical protein
139252	164800	25548	Predicted by at least one method	141633	142295	-1	hypothetical protein
139252	164800	25548	Predicted by at least one method	142331	142465	-1	hypothetical protein
139252	164800	25548	Predicted by at least one method	142458	142583	-1	hypothetical protein
139252	164800	25548	Predicted by at least one method	142923	143477	1	hypothetical protein
139252	164800	25548	Predicted by at least one method	143693	144121	-1	hypothetical protein
139252	164800	25548	Predicted by at least one method	144129	144587	-1	hypothetical protein
139252	164800	25548	Predicted by at least one method	144569	145216	-1	Lycopene cyclase
139252	164800	25548	Predicted by at least one method	145240	146079	-1	Phytoene synthase (EC 2.5.1.32)
139252	164800	25548	Predicted by at least one method	146202	146660	1	Beta-carotene hydroxylase
139252	164800	25548	Predicted by at least one method	146657	148039	1	Phytoene dehydrogenase (EC 1.14.99.-)
139252	164800	25548	Predicted by at least one method	148289	149452	1	hypothetical protein
139252	164800	25548	Predicted by at least one method	149684	149827	-1	hypothetical protein
139252	164800	25548	Predicted by at least one method	149838	149966	1	hypothetical protein
139252	164800	25548	Predicted by at least one method	150209	151426	1	Transposase ISC1316
139252	164800	25548	Predicted by at least one method	151560	151760	-1	hypothetical protein
139252	164800	25548	Predicted by at least one method	151944	152444	-1	Gluconate dehydratase (EC 4.2.1.39)
139252	164800	25548	Predicted by at least one method	152416	153120	-1	Gluconate dehydratase (EC 4.2.1.39)
139252	164800	25548	Predicted by at least one method	153254	154225	1	Molybdenum cofactor biosynthesis protein MoaA
139252	164800	25548	Predicted by at least one method	154321	155400	1	Glucose 1-dehydrogenase (EC 1.1.1.47)
139252	164800	25548	Predicted by at least one method	155422	155646	-1	hypothetical protein
139252	164800	25548	Predicted by at least one method	156052	157599	-1	Acetyl-coenzyme A synthetase (EC 6.2.1.1)
139252	164800	25548	Predicted by at least one method	157616	158818	-1	Cell Envelope, Surface polysaccharides and lipopolysaccharides
139252	164800	25548	Predicted by at least one method	158831	159568	-1	diguanylate cyclase/phosphodiesterase (GGDEF & EAL domains) with PAS/PAC sensor(s)
139252	164800	25548	Predicted by at least one method	159565	159732	-1	Transposase ISC1476
139252	164800	25548	Predicted by at least one method	159801	159929	1	hypothetical protein
139252	164800	25548	Predicted by at least one method	160002	160682	1	hypothetical protein
139252	164800	25548	Predicted by at least one method	161082	161225	1	hypothetical protein
139252	164800	25548	Predicted by at least one method	161349	161510	1	hypothetical protein
139252	164800	25548	Predicted by at least one method	161513	162358	-1	hypothetical protein
139252	164800	25548	Predicted by at least one method	162360	162485	1	hypothetical protein
139252	164800	25548	Predicted by at least one method	162717	162887	1	65aa long conserved hypothetical protein
139252	164800	25548	Predicted by at least one method	163018	163419	1	hypothetical protein
139252	164800	25548	Predicted by at least one method	163409	164215	-1	Conserved protein
139252	164800	25548	Predicted by at least one method	164426	164800	-1	Probable major facilitator superfamily (MFS) transporter
187178	192924	5746	Predicted by at least one method	187178	188560	1	Glycolate dehydrogenase (EC 1.1.99.14), subunit GlcD
187178	192924	5746	Predicted by at least one method	188539	189567	1	Glycolate dehydrogenase (EC 1.1.99.14), iron-sulfur subunit GlcF
187178	192924	5746	Predicted by at least one method	189559	190029	-1	hypothetical protein
187178	192924	5746	Predicted by at least one method	190202	190828	1	Chromosome (plasmid) partitioning protein ParA / Sporulation initiation inhibitor protein Soj
187178	192924	5746	Predicted by at least one method	190825	191343	1	Conserved protein
187178	192924	5746	Predicted by at least one method	191430	192305	-1	Oxidoreductase (flavoprotein)
187178	192924	5746	Predicted by at least one method	192517	192924	1	First ORF in transposon ISC1913
365942	371871	5929	Predicted by at least one method	365942	367015	1	Permease of the drug/metabolite transporter (DMT) superfamily
365942	371871	5929	Predicted by at least one method	367021	367980	-1	Probable low-affinity inorganic phosphate transporter
365942	371871	5929	Predicted by at least one method	367984	368193	-1	hypothetical protein
365942	371871	5929	Predicted by at least one method	368550	368702	-1	Third ORF in transposon ISC1913
365942	371871	5929	Predicted by at least one method	369308	369475	-1	hypothetical protein
365942	371871	5929	Predicted by at least one method	369501	369614	1	hypothetical protein
365942	371871	5929	Predicted by at least one method	369643	369849	1	hypothetical protein
365942	371871	5929	Predicted by at least one method	370015	370410	-1	Transposase ISC1476
365942	371871	5929	Predicted by at least one method	370605	370754	-1	Transposase ISC1476
365942	371871	5929	Predicted by at least one method	370771	370941	1	hypothetical protein
365942	371871	5929	Predicted by at least one method	371027	371140	-1	Transposase ISC1476
365942	371871	5929	Predicted by at least one method	371371	371871	1	hypothetical protein
388056	390419	2363	Predicted by at least one method	388056	388169	1	hypothetical protein
388056	390419	2363	Predicted by at least one method	388194	388463	1	Transposase ISC1316
388056	390419	2363	Predicted by at least one method	388767	389066	1	First ORF in transposon ISC1913
388056	390419	2363	Predicted by at least one method	389044	389403	1	First ORF in transposon ISC1913
388056	390419	2363	Predicted by at least one method	389375	389539	1	hypothetical protein
388056	390419	2363	Predicted by at least one method	389607	389792	1	412aa long conserved hypothetical protein
388056	390419	2363	Predicted by at least one method	389889	390419	1	Carbon monoxide dehydrogenase medium chain (EC 1.2.99.2)
465461	474606	9145	Predicted by at least one method	465461	465919	-1	Second ORF in transposon ISC1904
465461	474606	9145	Predicted by at least one method	466109	466384	-1	First ORF in transposon ISC1904
465461	474606	9145	Predicted by at least one method	466615	466980	-1	hypothetical protein
465461	474606	9145	Predicted by at least one method	467168	467410	1	hypothetical protein
465461	474606	9145	Predicted by at least one method	467525	468985	1	890aa long hypothetical protein
465461	474606	9145	Predicted by at least one method	469058	470248	1	L-Proline/Glycine betaine transporter ProP
465461	474606	9145	Predicted by at least one method	470455	470934	1	hypothetical protein
465461	474606	9145	Predicted by at least one method	471214	472137	-1	Malate dehydrogenase (EC 1.1.1.37)
465461	474606	9145	Predicted by at least one method	472146	472313	1	hypothetical protein
465461	474606	9145	Predicted by at least one method	472310	472672	1	single-stranded DNA binding protein (SSB)
465461	474606	9145	Predicted by at least one method	472874	473008	-1	hypothetical protein
465461	474606	9145	Predicted by at least one method	473002	473388	1	hypothetical protein
465461	474606	9145	Predicted by at least one method	473349	473516	1	hypothetical protein
465461	474606	9145	Predicted by at least one method	473467	473706	-1	Transposase ISC1250
465461	474606	9145	Predicted by at least one method	473959	474606	1	hypothetical protein
482527	508846	26319	Predicted by at least one method	482527	482721	1	hypothetical protein
482527	508846	26319	Predicted by at least one method	482806	483135	-1	242aa long hypothetical protein
482527	508846	26319	Predicted by at least one method	483177	484646	-1	620aa long hypothetical protein
482527	508846	26319	Predicted by at least one method	484661	484786	-1	hypothetical protein
482527	508846	26319	Predicted by at least one method	484897	485502	-1	203aa long hypothetical protein
482527	508846	26319	Predicted by at least one method	485515	485712	-1	hypothetical SepZ protein
482527	508846	26319	Predicted by at least one method	485827	485961	-1	Transposase ISC1476
482527	508846	26319	Predicted by at least one method	486356	486502	1	hypothetical protein
482527	508846	26319	Predicted by at least one method	486573	487568	-1	321aa long hypothetical protein
482527	508846	26319	Predicted by at least one method	487568	488686	-1	142aa long hypothetical protein
482527	508846	26319	Predicted by at least one method	489898	490026	1	hypothetical protein
482527	508846	26319	Predicted by at least one method	490175	490372	1	Transposase ISC1250
482527	508846	26319	Predicted by at least one method	490445	490780	1	hypothetical protein
482527	508846	26319	Predicted by at least one method	491018	491251	1	hypothetical protein
482527	508846	26319	Predicted by at least one method	491238	491696	-1	152aa long hypothetical protein
482527	508846	26319	Predicted by at least one method	491708	491977	-1	Conserved conjugative plasmid protein
482527	508846	26319	Predicted by at least one method	492158	492520	1	Transposase ISC1250
482527	508846	26319	Predicted by at least one method	492556	492705	1	hypothetical protein
482527	508846	26319	Predicted by at least one method	492702	493103	1	hypothetical protein
482527	508846	26319	Predicted by at least one method	493626	493823	1	hypothetical protein
482527	508846	26319	Predicted by at least one method	494449	494616	1	hypothetical protein
482527	508846	26319	Predicted by at least one method	494717	495040	1	146aa long hypothetical protein
482527	508846	26319	Predicted by at least one method	495302	496660	1	460aa long hypothetical protein
482527	508846	26319	Predicted by at least one method	497194	497739	-1	hypothetical protein
482527	508846	26319	Predicted by at least one method	497813	497944	-1	hypothetical protein
482527	508846	26319	Predicted by at least one method	498465	499823	-1	Amino acid permease related protein
482527	508846	26319	Predicted by at least one method	500258	500605	1	hypothetical protein
482527	508846	26319	Predicted by at least one method	500801	501352	-1	Conserved protein
482527	508846	26319	Predicted by at least one method	501456	501605	1	hypothetical protein
482527	508846	26319	Predicted by at least one method	501722	502435	1	hypothetical protein
482527	508846	26319	Predicted by at least one method	502438	502608	1	hypothetical protein
482527	508846	26319	Predicted by at least one method	502835	503026	-1	hypothetical protein
482527	508846	26319	Predicted by at least one method	503296	504291	1	HoxN/HupN/NixA family cobalt transporter
482527	508846	26319	Predicted by at least one method	504358	504831	1	hypothetical protein
482527	508846	26319	Predicted by at least one method	504880	505083	-1	hypothetical protein
482527	508846	26319	Predicted by at least one method	505106	505252	1	hypothetical protein
482527	508846	26319	Predicted by at least one method	505782	506279	-1	hypothetical protein
482527	508846	26319	Predicted by at least one method	506282	506935	-1	Metal-dependent hydrolase
482527	508846	26319	Predicted by at least one method	507128	507280	-1	hypothetical protein
482527	508846	26319	Predicted by at least one method	507380	508846	1	ABC1 family protein
482527	508846	26319	Predicted by at least one method	508827	509198	-1	Small heat shock protein hsp20 family
521118	527594	6476	Predicted by at least one method	521118	521702	-1	379aa long hypothetical protein
521118	527594	6476	Predicted by at least one method	521699	522271	-1	379aa long hypothetical protein
521118	527594	6476	Predicted by at least one method	522666	523211	1	Terminal quinol oxidase, subunit, putative (doxD-like)
521118	527594	6476	Predicted by at least one method	523205	523654	1	Terminal quinol oxidase, subunit II (doxA)
521118	527594	6476	Predicted by at least one method	524316	524585	1	Partial transposase ISC1225
521118	527594	6476	Predicted by at least one method	524881	525495	-1	hypothetical protein
521118	527594	6476	Predicted by at least one method	525492	526391	-1	hypothetical protein
521118	527594	6476	Predicted by at least one method	526731	527594	1	hypothetical protein
595267	618990	23723	Predicted by at least one method	595152	595304	1	Third ORF in transposon ISC1913
595267	618990	23723	Predicted by at least one method	595267	595395	-1	hypothetical protein
595267	618990	23723	Predicted by at least one method	595695	595898	-1	hypothetical protein
595267	618990	23723	Predicted by at least one method	596467	597468	1	Single-stranded exonuclease associated with Rad50/Mre11 complex
595267	618990	23723	Predicted by at least one method	597449	598996	-1	Bipolar DNA helicase HerA
595267	618990	23723	Predicted by at least one method	599435	600160	1	hypothetical protein
595267	618990	23723	Predicted by at least one method	600511	601026	1	Small heat shock protein
595267	618990	23723	Predicted by at least one method	601254	601706	1	Alkyl hydroperoxide reductase subunit C-like protein
595267	618990	23723	Predicted by at least one method	602385	603656	-1	hypothetical protein
595267	618990	23723	Predicted by at least one method	603749	603895	1	hypothetical protein
595267	618990	23723	Predicted by at least one method	603978	605474	-1	hypothetical protein
595267	618990	23723	Predicted by at least one method	605761	605898	-1	hypothetical protein
595267	618990	23723	Predicted by at least one method	605910	606038	1	hypothetical protein
595267	618990	23723	Predicted by at least one method	606015	606194	-1	hypothetical protein
595267	618990	23723	Predicted by at least one method	606191	606730	-1	hypothetical protein
595267	618990	23723	Predicted by at least one method	607009	607968	1	Electron transfer flavoprotein, beta subunit
595267	618990	23723	Predicted by at least one method	607931	608794	1	Electron transfer flavoprotein, alpha subunit
595267	618990	23723	Predicted by at least one method	608797	609984	1	Probable electron transfer flavoprotein-quinone oxidoreductase FixC (EC 1.5.5.-)
595267	618990	23723	Predicted by at least one method	609981	610268	1	Ferredoxin-like protein
595267	618990	23723	Predicted by at least one method	610310	610699	1	Predicted signal-transduction protein containing cAMP-binding and CBS domains
595267	618990	23723	Predicted by at least one method	611043	611591	-1	hypothetical protein
595267	618990	23723	Predicted by at least one method	611614	611829	1	hypothetical protein
595267	618990	23723	Predicted by at least one method	613176	613334	1	hypothetical protein
595267	618990	23723	Predicted by at least one method	613830	614087	-1	CRISPR-associated protein Cas2
595267	618990	23723	Predicted by at least one method	614258	614899	-1	CRISPR-associated protein Cas1
595267	618990	23723	Predicted by at least one method	616555	616806	-1	hypothetical protein
595267	618990	23723	Predicted by at least one method	617028	617183	-1	hypothetical protein
595267	618990	23723	Predicted by at least one method	617881	618990	1	Acetyl-CoA C-acyltransferase
595267	618990	23723	Predicted by at least one method	618987	620162	1	Acetyl-CoA C-acyltransferase
635887	645834	9947	Predicted by at least one method	635887	636207	-1	Transposase ISC1250
635887	645834	9947	Predicted by at least one method	636204	636659	-1	hypothetical protein
635887	645834	9947	Predicted by at least one method	636656	636958	-1	hypothetical protein
635887	645834	9947	Predicted by at least one method	637068	637460	-1	hypothetical protein
635887	645834	9947	Predicted by at least one method	637513	637926	-1	hypothetical protein
635887	645834	9947	Predicted by at least one method	638076	638537	-1	Transposase ISC1058
635887	645834	9947	Predicted by at least one method	638545	638688	1	hypothetical protein
635887	645834	9947	Predicted by at least one method	638728	639141	-1	hypothetical protein
635887	645834	9947	Predicted by at least one method	639207	639395	-1	hypothetical protein
635887	645834	9947	Predicted by at least one method	639402	639545	-1	hypothetical protein
635887	645834	9947	Predicted by at least one method	639520	640371	-1	Ubiquinol-cytochrome C reductase iron-sulfur subunit (EC 1.10.2.2)
635887	645834	9947	Predicted by at least one method	640736	641269	1	Quinol oxidase (SoxABC), subunit II (soxA)
635887	645834	9947	Predicted by at least one method	641271	642917	1	Quinol oxidase (SoxABC), cytochrome aa3 subunit (SoxB)
635887	645834	9947	Predicted by at least one method	642910	644616	1	Ubiquinol--cytochrome c reductase, cytochrome B subunit (EC 1.10.2.2)
635887	645834	9947	Predicted by at least one method	644604	644729	-1	hypothetical protein
635887	645834	9947	Predicted by at least one method	644734	645183	1	Tricarboxylate transport membrane protein TctA
635887	645834	9947	Predicted by at least one method	645175	645402	-1	hypothetical protein
635887	645834	9947	Predicted by at least one method	645511	645834	-1	hypothetical protein
919583	929367	9784	Predicted by at least one method	919583	919828	1	Conserved Archaeal protein
919583	929367	9784	Predicted by at least one method	919831	920184	1	Conserved protein
919583	929367	9784	Predicted by at least one method	920212	921792	1	Bipolar DNA helicase HerA
919583	929367	9784	Predicted by at least one method	921809	923473	-1	Heat shock protein 60 family chaperone GroEL / Thermosome subunit
919583	929367	9784	Predicted by at least one method	923700	923822	-1	hypothetical protein
919583	929367	9784	Predicted by at least one method	923905	924174	1	Transposase ISC1316
919583	929367	9784	Predicted by at least one method	924645	925235	-1	Proteasome subunit beta (EC 3.4.25.1), archaeal
919583	929367	9784	Predicted by at least one method	925217	925363	1	hypothetical protein
919583	929367	9784	Predicted by at least one method	925548	926834	-1	Histidyl-tRNA synthetase (EC 6.1.1.21)
919583	929367	9784	Predicted by at least one method	926839	927327	-1	hypothetical protein
919583	929367	9784	Predicted by at least one method	927488	927886	1	Uncharacterized protein ORF2 in thsB 5'region
919583	929367	9784	Predicted by at least one method	928240	928368	1	hypothetical protein
919583	929367	9784	Predicted by at least one method	928499	928867	-1	DNA-directed RNA polymerase subunit G (EC 2.7.7.6)
919583	929367	9784	Predicted by at least one method	928969	929367	1	143aa long hypothetical protein
919583	929367	9784	Predicted by at least one method	929364	929963	1	archaeosine tRNA-ribosyltransferase (EC 2.4.2.-) type 1
1001385	1008194	6809	Predicted by at least one method	1000737	1001396	1	Uracil-DNA glycosylase, family 5
1001385	1008194	6809	Predicted by at least one method	1001385	1002119	-1	Methyltransferase SSO2177
1001385	1008194	6809	Predicted by at least one method	1002241	1002369	-1	hypothetical protein
1001385	1008194	6809	Predicted by at least one method	1002476	1003354	-1	hypothetical protein
1001385	1008194	6809	Predicted by at least one method	1003377	1003619	-1	Transcriptional regulator ArsR family
1001385	1008194	6809	Predicted by at least one method	1003751	1003870	-1	hypothetical protein
1001385	1008194	6809	Predicted by at least one method	1003890	1004006	1	hypothetical protein
1001385	1008194	6809	Predicted by at least one method	1004055	1004711	-1	Glutamine amidotransferase chain of NAD synthetase
1001385	1008194	6809	Predicted by at least one method	1004704	1005906	-1	hypothetical protein
1001385	1008194	6809	Predicted by at least one method	1006204	1006356	1	Second ORF in transposon ISC1913
1001385	1008194	6809	Predicted by at least one method	1006452	1006619	-1	115aa long hypothetical protein
1001385	1008194	6809	Predicted by at least one method	1006713	1008194	1	Dihydroxy-acid dehydratase (EC 4.2.1.9)
1186591	1195194	8603	Predicted by at least one method	1186591	1187103	-1	hypothetical protein
1186591	1195194	8603	Predicted by at least one method	1187376	1187831	-1	hypothetical protein
1186591	1195194	8603	Predicted by at least one method	1188294	1188407	1	hypothetical protein
1186591	1195194	8603	Predicted by at least one method	1188438	1191647	-1	1082aa long hypothetical protein
1186591	1195194	8603	Predicted by at least one method	1191957	1192076	-1	hypothetical protein
1186591	1195194	8603	Predicted by at least one method	1192540	1192668	-1	hypothetical protein
1186591	1195194	8603	Predicted by at least one method	1192633	1192755	1	Third ORF in transposon ISC1913
1186591	1195194	8603	Predicted by at least one method	1192813	1194045	1	Isocitrate dehydrogenase [NADP] (EC 1.1.1.42)
1186591	1195194	8603	Predicted by at least one method	1194397	1194546	-1	hypothetical protein
1186591	1195194	8603	Predicted by at least one method	1194769	1195194	1	Putative stomatin/prohibitin-family membrane protease subunit aq_911
1186591	1195194	8603	Predicted by at least one method	1195154	1195462	1	Putative stomatin/prohibitin-family membrane protease subunit aq_911
1199980	1205047	5067	Predicted by at least one method	1199980	1201275	1	Thermopsine related protein (EC 3.4.23.42)
1199980	1205047	5067	Predicted by at least one method	1201764	1201895	1	hypothetical protein
1199980	1205047	5067	Predicted by at least one method	1201892	1202032	1	Anaerobic dehydrogenases, typically selenocysteine-containing
1199980	1205047	5067	Predicted by at least one method	1202216	1202593	1	hypothetical protein
1199980	1205047	5067	Predicted by at least one method	1202729	1203073	-1	Conserved protein
1199980	1205047	5067	Predicted by at least one method	1203290	1203490	1	First ORF in transposon ISC1904
1199980	1205047	5067	Predicted by at least one method	1204883	1205047	1	hypothetical protein
1199980	1205047	5067	Predicted by at least one method	1205009	1205890	-1	Porphobilinogen deaminase (EC 2.5.1.61)
1356277	1369982	13705	Predicted by at least one method	1356277	1356624	-1	UPF0100 protein MA_0280
1356277	1369982	13705	Predicted by at least one method	1356875	1356988	1	Third ORF in transposon ISC1913
1356277	1369982	13705	Predicted by at least one method	1357068	1357496	1	hypothetical protein
1356277	1369982	13705	Predicted by at least one method	1357483	1357905	1	141aa long hypothetical protein
1356277	1369982	13705	Predicted by at least one method	1358015	1359028	1	hypothetical protein
1356277	1369982	13705	Predicted by at least one method	1359062	1360132	-1	Glycosyltransferase (EC 2.4.1.-)
1356277	1369982	13705	Predicted by at least one method	1360146	1361033	1	hypothetical protein
1356277	1369982	13705	Predicted by at least one method	1361049	1361207	-1	hypothetical protein
1356277	1369982	13705	Predicted by at least one method	1361204	1362283	-1	398aa long conserved hypothetical protein
1356277	1369982	13705	Predicted by at least one method	1362397	1363059	-1	hypothetical protein
1356277	1369982	13705	Predicted by at least one method	1363043	1363183	1	hypothetical protein
1356277	1369982	13705	Predicted by at least one method	1363180	1363308	1	hypothetical protein
1356277	1369982	13705	Predicted by at least one method	1363332	1363550	1	hypothetical protein
1356277	1369982	13705	Predicted by at least one method	1363547	1363672	1	hypothetical protein
1356277	1369982	13705	Predicted by at least one method	1363998	1365899	1	Oligopeptide ABC transporter, periplasmic oligopeptide-binding protein OppA (TC 3.A.1.5.1)
1356277	1369982	13705	Predicted by at least one method	1365937	1366617	1	Oligopeptide ABC transporter, periplasmic oligopeptide-binding protein OppA (TC 3.A.1.5.1)
1356277	1369982	13705	Predicted by at least one method	1366662	1367726	1	Dipeptide transport system permease protein DppB (TC 3.A.1.5.2)
1356277	1369982	13705	Predicted by at least one method	1367728	1368624	1	Oligopeptide transport system permease protein OppC (TC 3.A.1.5.1)
1356277	1369982	13705	Predicted by at least one method	1368624	1369982	1	Dipeptide transport ATP-binding protein DppD (TC 3.A.1.5.2)
1356277	1369982	13705	Predicted by at least one method	1369979	1371232	1	Oligopeptide transport ATP-binding protein OppF (TC 3.A.1.5.1)

## Sheet: M._hakonensis_JCM_8857
Island start	Island end	Length	Method	Gene start	Gene end	Strand	Product
456058	468260	12202	Predicted by at least one method	456058	456186	1	Conserved protein
456058	468260	12202	Predicted by at least one method	456207	456839	-1	hypothetical protein
456058	468260	12202	Predicted by at least one method	456794	458041	-1	tRNA nucleotidyltransferase, archaeal type (EC 2.7.7.21) (EC 2.7.7.25)
456058	468260	12202	Predicted by at least one method	458059	458586	-1	2'-5' RNA ligase
456058	468260	12202	Predicted by at least one method	458593	458706	-1	hypothetical protein
456058	468260	12202	Predicted by at least one method	458708	459154	1	Dephospho-CoA kinase archaeal, predicted (EC 2.7.1.24)
456058	468260	12202	Predicted by at least one method	459430	459579	1	DUF54 conserved in archaea
456058	468260	12202	Predicted by at least one method	459563	459955	-1	Ribonuclease Z (EC 3.1.26.11)
456058	468260	12202	Predicted by at least one method	460017	460205	-1	Ribonuclease Z (EC 3.1.26.11)
456058	468260	12202	Predicted by at least one method	460195	460434	-1	Ribonuclease Z (EC 3.1.26.11)
456058	468260	12202	Predicted by at least one method	460739	461218	-1	Hypothetical; Conserved
456058	468260	12202	Predicted by at least one method	461347	461865	-1	Hypothetical; Conserved
456058	468260	12202	Predicted by at least one method	461975	462163	-1	tRNA-(G10-N2) methyltransferase; tRNA-(G10-N2) dimethyltransferase
456058	468260	12202	Predicted by at least one method	462180	462887	-1	tRNA-(G10-N2) methyltransferase; tRNA-(G10-N2) dimethyltransferase
456058	468260	12202	Predicted by at least one method	462884	463291	-1	Ribose-phosphate pyrophosphokinase (EC 2.7.6.1)
456058	468260	12202	Predicted by at least one method	463297	463620	-1	Ribose-phosphate pyrophosphokinase (EC 2.7.6.1)
456058	468260	12202	Predicted by at least one method	463803	464588	1	ATP (GTP) -binding protein
456058	468260	12202	Predicted by at least one method	464947	465198	-1	Transposase ISC1476
456058	468260	12202	Predicted by at least one method	465240	465491	-1	hypothetical protein
456058	468260	12202	Predicted by at least one method	465706	466092	-1	hypothetical protein
456058	468260	12202	Predicted by at least one method	466089	466328	-1	Transcription regulator, SpoVT/AbrB family
456058	468260	12202	Predicted by at least one method	466756	466923	1	hypothetical protein
456058	468260	12202	Predicted by at least one method	466994	467368	1	hypothetical protein
456058	468260	12202	Predicted by at least one method	467431	467883	1	hypothetical protein
456058	468260	12202	Predicted by at least one method	468132	468260	-1	hypothetical protein
1088547	1093258	4711	Predicted by at least one method	1088547	1089065	-1	203aa long hypothetical protein
1088547	1093258	4711	Predicted by at least one method	1089166	1089363	-1	hypothetical SepZ protein
1088547	1093258	4711	Predicted by at least one method	1089800	1090111	1	hypothetical protein
1088547	1093258	4711	Predicted by at least one method	1090305	1090670	-1	321aa long hypothetical protein
1088547	1093258	4711	Predicted by at least one method	1090761	1091279	-1	321aa long hypothetical protein
1088547	1093258	4711	Predicted by at least one method	1091257	1092564	-1	142aa long hypothetical protein
1088547	1093258	4711	Predicted by at least one method	1092945	1093070	-1	hypothetical protein
1088547	1093258	4711	Predicted by at least one method	1093133	1093258	-1	hypothetical protein
1088547	1093258	4711	Predicted by at least one method	1093233	1093628	-1	Transposase IS200-like
1346011	1369058	23047	Predicted by at least one method	1346011	1346397	1	hypothetical protein
1346011	1369058	23047	Predicted by at least one method	1346816	1348063	-1	Conserved protein
1346011	1369058	23047	Predicted by at least one method	1348104	1348457	-1	hypothetical protein; sequence orphan; low similarity to glycoamylases and other cell surface protei
1346011	1369058	23047	Predicted by at least one method	1348448	1349101	-1	hypothetical protein; sequence orphan; low similarity to glycoamylases and other cell surface protei
1346011	1369058	23047	Predicted by at least one method	1349062	1351677	-1	Autotransporter adhesin
1346011	1369058	23047	Predicted by at least one method	1351782	1352186	-1	hypothetical protein; sequence orphan; low similarity to glycoamylases and other cell surface protei
1346011	1369058	23047	Predicted by at least one method	1353319	1355529	-1	Integral membrane protein 1
1346011	1369058	23047	Predicted by at least one method	1356709	1356996	1	LSU ribosomal protein L44e
1346011	1369058	23047	Predicted by at least one method	1356993	1357160	1	SSU ribosomal protein S27e
1346011	1369058	23047	Predicted by at least one method	1357173	1357304	-1	hypothetical protein
1346011	1369058	23047	Predicted by at least one method	1357299	1357958	1	Eukaryotic translation initiation factor 2 alpha subunit
1346011	1369058	23047	Predicted by at least one method	1357955	1358116	1	Ribosome biogenesis protein Nop10
1346011	1369058	23047	Predicted by at least one method	1358564	1359187	1	Ornithine cyclodeaminase (EC 4.3.1.12)
1346011	1369058	23047	Predicted by at least one method	1359175	1359447	1	Ornithine cyclodeaminase (EC 4.3.1.12)
1346011	1369058	23047	Predicted by at least one method	1359677	1360162	-1	hypothetical protein
1346011	1369058	23047	Predicted by at least one method	1360485	1362794	-1	Conserved protein
1346011	1369058	23047	Predicted by at least one method	1363598	1363756	1	Dolichyl-phosphate mannose synthase related protein
1346011	1369058	23047	Predicted by at least one method	1363744	1363977	1	Dolichyl-phosphate mannose synthase related protein
1346011	1369058	23047	Predicted by at least one method	1364037	1364150	1	hypothetical protein
1346011	1369058	23047	Predicted by at least one method	1364170	1364400	1	Dolichyl-phosphate mannose synthase related protein
1346011	1369058	23047	Predicted by at least one method	1364752	1364976	-1	Conserved protein
1346011	1369058	23047	Predicted by at least one method	1364949	1365203	-1	Conserved protein
1346011	1369058	23047	Predicted by at least one method	1365193	1365459	-1	DNA primase small subunit (EC 2.7.7.-)
1346011	1369058	23047	Predicted by at least one method	1365495	1366148	-1	DNA primase small subunit (EC 2.7.7.-)
1346011	1369058	23047	Predicted by at least one method	1366129	1366863	-1	DNA polymerase sliding clamp protein PCNA
1346011	1369058	23047	Predicted by at least one method	1367203	1367433	1	Transposase ISC1234
1346011	1369058	23047	Predicted by at least one method	1367427	1367552	-1	hypothetical protein
1346011	1369058	23047	Predicted by at least one method	1367565	1367705	1	Transposase ISC1234
1346011	1369058	23047	Predicted by at least one method	1367805	1367960	1	hypothetical protein
1346011	1369058	23047	Predicted by at least one method	1367967	1368134	1	hypothetical protein
1346011	1369058	23047	Predicted by at least one method	1368449	1368682	1	77aa long conserved hypothetical protein
1346011	1369058	23047	Predicted by at least one method	1368667	1368900	1	129aa long hypothetical protein
1346011	1369058	23047	Predicted by at least one method	1368921	1369058	1	hypothetical protein
1854425	1875089	20664	Predicted by at least one method	1853710	1854465	1	CDP-abequose synthase (Fragment)
1854425	1875089	20664	Predicted by at least one method	1854425	1854541	-1	hypothetical protein
1854425	1875089	20664	Predicted by at least one method	1854565	1854768	-1	hypothetical protein
1854425	1875089	20664	Predicted by at least one method	1854795	1854965	-1	hypothetical protein
1854425	1875089	20664	Predicted by at least one method	1854970	1855194	-1	hypothetical protein
1854425	1875089	20664	Predicted by at least one method	1855472	1856884	1	890aa long hypothetical protein
1854425	1875089	20664	Predicted by at least one method	1857070	1857216	-1	hypothetical protein
1854425	1875089	20664	Predicted by at least one method	1857213	1857548	-1	Transposase ISC1173
1854425	1875089	20664	Predicted by at least one method	1858118	1858351	-1	hypothetical protein
1854425	1875089	20664	Predicted by at least one method	1858409	1858681	1	motif=ATP/GTP-binding site motif A (P-loop)
1854425	1875089	20664	Predicted by at least one method	1858760	1859407	1	hypothetical protein
1854425	1875089	20664	Predicted by at least one method	1859412	1859537	1	hypothetical protein
1854425	1875089	20664	Predicted by at least one method	1859577	1861157	-1	Bipolar DNA helicase HerA
1854425	1875089	20664	Predicted by at least one method	1861154	1862167	-1	Single-stranded exonuclease associated with Rad50/Mre11 complex
1854425	1875089	20664	Predicted by at least one method	1862191	1862823	-1	CRISPR-associated protein, Csa3 family
1854425	1875089	20664	Predicted by at least one method	1863275	1863397	-1	hypothetical protein
1854425	1875089	20664	Predicted by at least one method	1864069	1864242	1	hypothetical protein
1854425	1875089	20664	Predicted by at least one method	1864436	1864570	1	hypothetical protein
1854425	1875089	20664	Predicted by at least one method	1864861	1866654	1	hypothetical protein
1854425	1875089	20664	Predicted by at least one method	1867008	1867928	1	hypothetical protein
1854425	1875089	20664	Predicted by at least one method	1867904	1869418	1	hypothetical protein
1854425	1875089	20664	Predicted by at least one method	1869758	1871137	-1	460aa long hypothetical protein
1854425	1875089	20664	Predicted by at least one method	1871182	1871295	-1	hypothetical protein
1854425	1875089	20664	Predicted by at least one method	1871413	1872144	-1	hypothetical protein
1854425	1875089	20664	Predicted by at least one method	1873216	1873338	1	hypothetical protein
1854425	1875089	20664	Predicted by at least one method	1873550	1873840	-1	Transposase ISC1058
1854425	1875089	20664	Predicted by at least one method	1873957	1874070	-1	hypothetical protein
1854425	1875089	20664	Predicted by at least one method	1874384	1874524	1	hypothetical protein
1854425	1875089	20664	Predicted by at least one method	1874608	1874721	-1	hypothetical protein
1854425	1875089	20664	Predicted by at least one method	1874937	1875089	-1	hypothetical protein
1988761	2003282	14521	Predicted by at least one method	1988761	1989012	1	hypothetical protein
1988761	2003282	14521	Predicted by at least one method	1989056	1989634	1	Esterase/lipase
1988761	2003282	14521	Predicted by at least one method	1989804	1990610	1	Transposase ISC1476
1988761	2003282	14521	Predicted by at least one method	1990684	1991415	-1	hypothetical protein
1988761	2003282	14521	Predicted by at least one method	1991939	1992109	-1	hypothetical protein
1988761	2003282	14521	Predicted by at least one method	1992241	1992714	1	hypothetical protein
1988761	2003282	14521	Predicted by at least one method	1992711	1993112	1	hypothetical protein
1988761	2003282	14521	Predicted by at least one method	1993109	1993576	1	hypothetical protein
1988761	2003282	14521	Predicted by at least one method	1993576	1993812	1	Flagella-related protein FlaI
1988761	2003282	14521	Predicted by at least one method	1993875	1995023	1	Flagella-related protein FlaI
1988761	2003282	14521	Predicted by at least one method	1995020	1995562	1	Flagella-related protein FlaJ
1988761	2003282	14521	Predicted by at least one method	1995637	1996881	1	Flagella-related protein FlaJ
1988761	2003282	14521	Predicted by at least one method	1997026	1997160	1	hypothetical protein
1988761	2003282	14521	Predicted by at least one method	1998272	1998685	-1	hypothetical protein
1988761	2003282	14521	Predicted by at least one method	1998673	1998933	-1	Conserved protein
1988761	2003282	14521	Predicted by at least one method	1999326	1999499	-1	hypothetical protein
1988761	2003282	14521	Predicted by at least one method	1999598	1999969	-1	hypothetical protein
1988761	2003282	14521	Predicted by at least one method	2000251	2001624	-1	hypothetical protein
1988761	2003282	14521	Predicted by at least one method	2001791	2003173	-1	hypothetical protein
1988761	2003282	14521	Predicted by at least one method	2003166	2003282	-1	hypothetical protein
2065181	2082835	17654	Predicted by at least one method	2065181	2066416	-1	Conserved protein
2065181	2082835	17654	Predicted by at least one method	2066819	2067190	1	hypothetical protein
2065181	2082835	17654	Predicted by at least one method	2067187	2067300	-1	hypothetical protein
2065181	2082835	17654	Predicted by at least one method	2067964	2068083	1	hypothetical protein
2065181	2082835	17654	Predicted by at least one method	2068042	2068155	-1	hypothetical protein
2065181	2082835	17654	Predicted by at least one method	2068466	2068852	-1	Conserved protein
2065181	2082835	17654	Predicted by at least one method	2068973	2069086	-1	hypothetical protein
2065181	2082835	17654	Predicted by at least one method	2069224	2069604	-1	hypothetical protein
2065181	2082835	17654	Predicted by at least one method	2069580	2069918	-1	hypothetical protein
2065181	2082835	17654	Predicted by at least one method	2070049	2070165	-1	hypothetical protein
2065181	2082835	17654	Predicted by at least one method	2070153	2070479	-1	Beta-lactamase (EC 3.5.2.6)
2065181	2082835	17654	Predicted by at least one method	2070498	2070641	1	hypothetical protein
2065181	2082835	17654	Predicted by at least one method	2070676	2071074	1	Transposase ISC1476
2065181	2082835	17654	Predicted by at least one method	2071357	2072334	1	Transposase ISC1476
2065181	2082835	17654	Predicted by at least one method	2072310	2072498	-1	hypothetical protein
2065181	2082835	17654	Predicted by at least one method	2072709	2073206	-1	hypothetical protein
2065181	2082835	17654	Predicted by at least one method	2073584	2073745	-1	hypothetical protein
2065181	2082835	17654	Predicted by at least one method	2073801	2073917	-1	hypothetical protein
2065181	2082835	17654	Predicted by at least one method	2074193	2074966	1	Gamma-glutamyltranspeptidase (EC 2.3.2.2)
2065181	2082835	17654	Predicted by at least one method	2074942	2075472	1	Gamma-glutamyltranspeptidase (EC 2.3.2.2)
2065181	2082835	17654	Predicted by at least one method	2075436	2075678	1	hypothetical protein
2065181	2082835	17654	Predicted by at least one method	2075777	2076397	1	Pyrrolidone-carboxylate peptidase (EC 3.4.19.3)
2065181	2082835	17654	Predicted by at least one method	2076378	2077178	-1	Oligopeptide transport system permease protein OppB (TC 3.A.1.5.1)
2065181	2082835	17654	Predicted by at least one method	2077277	2078023	-1	Oligopeptide transport ATP-binding protein OppD (TC 3.A.1.5.1)
2065181	2082835	17654	Predicted by at least one method	2078035	2079066	-1	Oligopeptide transport system permease protein OppC (TC 3.A.1.5.1)
2065181	2082835	17654	Predicted by at least one method	2079072	2079416	-1	Oligopeptide transport system permease protein OppB (TC 3.A.1.5.1)
2065181	2082835	17654	Predicted by at least one method	2079457	2079936	-1	Dipeptide transport system permease protein DppB (TC 3.A.1.5.2)
2065181	2082835	17654	Predicted by at least one method	2080052	2081728	-1	Dipeptide-binding ABC transporter, periplasmic substrate-binding component (TC 3.A.1.5.2)
2065181	2082835	17654	Predicted by at least one method	2082258	2082380	-1	Transposase ISC1173
2065181	2082835	17654	Predicted by at least one method	2082353	2082835	-1	Transposase ISC1173
2182811	2192317	9506	Predicted by at least one method	2182811	2183761	-1	CRISPR-associated protein Cas1
2182811	2192317	9506	Predicted by at least one method	2183850	2183993	1	hypothetical protein
2182811	2192317	9506	Predicted by at least one method	2184005	2184133	1	hypothetical protein
2182811	2192317	9506	Predicted by at least one method	2184142	2184336	1	hypothetical protein
2182811	2192317	9506	Predicted by at least one method	2184830	2184946	1	hypothetical protein
2182811	2192317	9506	Predicted by at least one method	2185100	2185594	1	Quinol oxidase (SoxABC), subunit II (soxA)
2182811	2192317	9506	Predicted by at least one method	2185596	2186090	1	Quinol oxidase (SoxABC), cytochrome aa3 subunit (SoxB)
2182811	2192317	9506	Predicted by at least one method	2186186	2186536	1	Quinol oxidase (SoxABC), cytochrome aa3 subunit (SoxB)
2182811	2192317	9506	Predicted by at least one method	2186715	2187182	1	Quinol oxidase (SoxABC), cytochrome aa3 subunit (SoxB)
2182811	2192317	9506	Predicted by at least one method	2187229	2187546	1	176aa long hypothetical protein
2182811	2192317	9506	Predicted by at least one method	2187513	2187722	1	176aa long hypothetical protein
2182811	2192317	9506	Predicted by at least one method	2188127	2189131	1	Arsenite oxidase large subunit (EC 1.20.98.1)
2182811	2192317	9506	Predicted by at least one method	2189131	2191497	1	Arsenite oxidase large subunit (EC 1.20.98.1)
2182811	2192317	9506	Predicted by at least one method	2191925	2192317	1	Ankyrin
2247913	2263838	15925	Predicted by at least one method	2247913	2248161	-1	Holliday-junction resolvase
2247913	2263838	15925	Predicted by at least one method	2248140	2248328	-1	Holliday-junction resolvase
2247913	2263838	15925	Predicted by at least one method	2248327	2248467	1	hypothetical protein
2247913	2263838	15925	Predicted by at least one method	2248554	2248844	1	Transposase ISC1476
2247913	2263838	15925	Predicted by at least one method	2248951	2249358	1	Transposase ISC1476
2247913	2263838	15925	Predicted by at least one method	2249446	2249703	1	3-dehydroquinate dehydratase I (EC 4.2.1.10) # AroC I
2247913	2263838	15925	Predicted by at least one method	2249723	2250061	1	3-dehydroquinate dehydratase I (EC 4.2.1.10)
2247913	2263838	15925	Predicted by at least one method	2250771	2251091	-1	Ferredoxin, 2Fe-2S
2247913	2263838	15925	Predicted by at least one method	2251241	2251531	1	Conserved protein
2247913	2263838	15925	Predicted by at least one method	2251522	2251728	1	DinG family ATP-dependent helicase CPE1197
2247913	2263838	15925	Predicted by at least one method	2251749	2253140	1	DinG family ATP-dependent helicase CPE1197
2247913	2263838	15925	Predicted by at least one method	2253142	2253912	1	hypothetical protein
2247913	2263838	15925	Predicted by at least one method	2254813	2255961	-1	Acetylornithine deacetylase (EC 3.5.1.16)
2247913	2263838	15925	Predicted by at least one method	2255958	2256848	-1	hypothetical protein
2247913	2263838	15925	Predicted by at least one method	2256930	2258072	-1	hypothetical protein
2247913	2263838	15925	Predicted by at least one method	2258494	2259276	-1	473aa long hypothetical protein
2247913	2263838	15925	Predicted by at least one method	2259341	2259616	-1	473aa long hypothetical protein
2247913	2263838	15925	Predicted by at least one method	2259640	2259762	-1	473aa long hypothetical protein
2247913	2263838	15925	Predicted by at least one method	2259774	2259920	-1	473aa long hypothetical protein
2247913	2263838	15925	Predicted by at least one method	2260522	2260971	1	hypothetical protein
2247913	2263838	15925	Predicted by at least one method	2261245	2261454	1	LSU ribosomal protein L10e (L16p)
2247913	2263838	15925	Predicted by at least one method	2261469	2262308	1	LSU ribosomal protein L10e (L16p)
2247913	2263838	15925	Predicted by at least one method	2262341	2262766	1	diptheria toxin resistance protein required for diphthamide biosynthesis (Saccharomyces)-like 1
2247913	2263838	15925	Predicted by at least one method	2262769	2263344	1	RNA-binding protein, containing S1 domain
2247913	2263838	15925	Predicted by at least one method	2263328	2263612	1	DNA-directed RNA polymerase subunit L (EC 2.7.7.6)
2247913	2263838	15925	Predicted by at least one method	2263593	2263838	1	DNA-directed RNA polymerase, putative subunit M (RpoM-like) (EC 2.7.7.6)
2315734	2328138	12404	Predicted by at least one method	2315734	2315853	1	hypothetical protein
2315734	2328138	12404	Predicted by at least one method	2316129	2316281	1	hypothetical protein
2315734	2328138	12404	Predicted by at least one method	2316238	2316570	-1	103aa long hypothetical protein
2315734	2328138	12404	Predicted by at least one method	2316693	2316833	-1	hypothetical protein
2315734	2328138	12404	Predicted by at least one method	2316913	2318013	1	353aa long conserved hypothetical protein
2315734	2328138	12404	Predicted by at least one method	2318258	2318386	-1	hypothetical protein
2315734	2328138	12404	Predicted by at least one method	2318971	2319339	-1	Second ORF in transposon ISC1078
2315734	2328138	12404	Predicted by at least one method	2319380	2319694	-1	First ORF in transposon ISC1078
2315734	2328138	12404	Predicted by at least one method	2319706	2319948	-1	First ORF in transposon ISC1078
2315734	2328138	12404	Predicted by at least one method	2320025	2320423	-1	hypothetical protein
2315734	2328138	12404	Predicted by at least one method	2320425	2320874	-1	409aa long hypothetical protein
2315734	2328138	12404	Predicted by at least one method	2320882	2321337	-1	409aa long hypothetical protein
2315734	2328138	12404	Predicted by at least one method	2321891	2322121	-1	hypothetical protein
2315734	2328138	12404	Predicted by at least one method	2322118	2322345	-1	hypothetical protein
2315734	2328138	12404	Predicted by at least one method	2322427	2322618	1	hypothetical protein
2315734	2328138	12404	Predicted by at least one method	2322576	2323358	-1	hypothetical protein
2315734	2328138	12404	Predicted by at least one method	2323455	2324309	-1	214aa long hypothetical protein
2315734	2328138	12404	Predicted by at least one method	2324452	2324676	-1	hypothetical protein
2315734	2328138	12404	Predicted by at least one method	2324663	2325079	-1	hypothetical protein
2315734	2328138	12404	Predicted by at least one method	2325257	2325502	1	hypothetical protein
2315734	2328138	12404	Predicted by at least one method	2325477	2326604	-1	surface antigen genes (Methanosarcina mazei) related protein
2315734	2328138	12404	Predicted by at least one method	2326674	2327447	-1	diguanylate cyclase/phosphodiesterase (GGDEF & EAL domains) with PAS/PAC sensor(s)
2315734	2328138	12404	Predicted by at least one method	2327875	2328138	-1	hypothetical protein
2351497	2359504	8007	Predicted by at least one method	2351398	2351529	-1	hypothetical protein
2351497	2359504	8007	Predicted by at least one method	2351497	2351862	1	332aa long hypothetical protein
2351497	2359504	8007	Predicted by at least one method	2351903	2352535	1	332aa long hypothetical protein
2351497	2359504	8007	Predicted by at least one method	2352904	2353338	-1	Microtubule binding protein, putative
2351497	2359504	8007	Predicted by at least one method	2353314	2353430	-1	hypothetical protein
2351497	2359504	8007	Predicted by at least one method	2353427	2354149	-1	First ORF in transposon ISC1058
2351497	2359504	8007	Predicted by at least one method	2354260	2355369	1	Major facilitator superfamily (MFS_1) transporter
2351497	2359504	8007	Predicted by at least one method	2355519	2356472	1	Second ORF in transposon ISC1229
2351497	2359504	8007	Predicted by at least one method	2356555	2356701	-1	Second ORF in transposon ISC1212
2351497	2359504	8007	Predicted by at least one method	2356700	2356933	1	hypothetical protein
2351497	2359504	8007	Predicted by at least one method	2357044	2358069	-1	hypothetical protein
2351497	2359504	8007	Predicted by at least one method	2358149	2358262	-1	hypothetical protein
2351497	2359504	8007	Predicted by at least one method	2358283	2358744	-1	HAD-superfamily hydrolase, subfamily IA, variant 2
2351497	2359504	8007	Predicted by at least one method	2358978	2359172	1	hypothetical protein
2351497	2359504	8007	Predicted by at least one method	2359238	2359504	1	Conserved protein
2374070	2384512	10442	Predicted by at least one method	2374070	2374411	-1	Transposase ISC1316
2374070	2384512	10442	Predicted by at least one method	2374447	2374908	-1	Transposase ISC1316
2374070	2384512	10442	Predicted by at least one method	2374896	2375042	-1	Transposase ISC1316
2374070	2384512	10442	Predicted by at least one method	2375956	2376147	-1	hypothetical protein
2374070	2384512	10442	Predicted by at least one method	2376227	2377147	1	transposase mutator type
2374070	2384512	10442	Predicted by at least one method	2377382	2378098	-1	transposase mutator type
2374070	2384512	10442	Predicted by at least one method	2378336	2378479	1	hypothetical protein
2374070	2384512	10442	Predicted by at least one method	2378551	2378796	1	hypothetical protein
2374070	2384512	10442	Predicted by at least one method	2378811	2378924	1	hypothetical protein
2374070	2384512	10442	Predicted by at least one method	2379102	2379842	1	hypothetical protein
2374070	2384512	10442	Predicted by at least one method	2379942	2380235	-1	Transposase ISC1439
2374070	2384512	10442	Predicted by at least one method	2380245	2380379	-1	hypothetical protein
2374070	2384512	10442	Predicted by at least one method	2380391	2380723	-1	Transposase ISC1439
2374070	2384512	10442	Predicted by at least one method	2380716	2381174	1	Transposase ISC1476
2374070	2384512	10442	Predicted by at least one method	2381418	2381537	1	Transposase ISC1476
2374070	2384512	10442	Predicted by at least one method	2381560	2382315	-1	Second ORF in transposon ISC1212
2374070	2384512	10442	Predicted by at least one method	2382468	2382920	-1	Transposase ISC1476
2374070	2384512	10442	Predicted by at least one method	2383166	2383519	-1	hypothetical protein
2374070	2384512	10442	Predicted by at least one method	2383746	2384090	-1	Transposase
2374070	2384512	10442	Predicted by at least one method	2384081	2384512	-1	Transposase, IS605 OrfB family

## Sheet: Metallosphaera_sedula_DSM_5348
Island start	Island end	Length	Method	Gene name	Locus	Gene start	Gene end	Strand	Product
1202909	1214038	11129	Predicted by at least one method	ABP95387.1	Msed_1226	1202909	1203577	1	cob(II)yrinic acid a,c-diamide reductase
1202909	1214038	11129	Predicted by at least one method	ABP95388.1	Msed_1227	1203684	1204448	1	Conserved TM helix repeat-containing protein
1202909	1214038	11129	Predicted by at least one method	ABP95389.1	Msed_1228	1204511	1205461	1	Sulfolobus transposase
1202909	1214038	11129	Predicted by at least one method	ABP95390.1	Msed_1229	1206116	1206472	-1	hypothetical protein
1202909	1214038	11129	Predicted by at least one method	ABP95391.1	Msed_1230	1206516	1207478	-1	Thermopsin
1202909	1214038	11129	Predicted by at least one method	ABP95392.1	Msed_1231	1207751	1210525	-1	Peptidase A5, thermopsin
1202909	1214038	11129	Predicted by at least one method	ABP95393.1	Msed_1232	1210881	1211786	-1	hypothetical protein
1202909	1214038	11129	Predicted by at least one method	ABP95394.1	Msed_1233	1211989	1212699	1	ABC transporter related protein
1202909	1214038	11129	Predicted by at least one method	ABP95395.1	Msed_1234	1212689	1214038	1	hypothetical protein
1725143	1813449	88306	Predicted by at least one method	ABP95937.1	Msed_1782	1725143	1725349	1	hypothetical protein
1725143	1813449	88306	Predicted by at least one method	ABP95938.1	Msed_1783	1725309	1725959	-1	Ser/Thr protein kinase-like protein
1725143	1813449	88306	Predicted by at least one method	ABP95939.1	Msed_1784	1725914	1727152	-1	tRNA adenylyltransferase
1725143	1813449	88306	Predicted by at least one method	ABP95940.1	Msed_1785	1727165	1727707	-1	2'-5' RNA ligase
1725143	1813449	88306	Predicted by at least one method	ABP95941.1	Msed_1786	1727771	1728274	1	Dephospho-CoA kinase-like protein
1725143	1813449	88306	Predicted by at least one method	ABP95942.1	Msed_1787	1728271	1728702	1	protein of unknown function DUF54
1725143	1813449	88306	Predicted by at least one method	ABP95943.1	Msed_1788	1728686	1729561	-1	RNAse Z
1725143	1813449	88306	Predicted by at least one method	ABP95944.1	Msed_1789	1729616	1730530	-1	putative RNA methylase
1725143	1813449	88306	Predicted by at least one method	ABP95945.1	Msed_1790	1730527	1731399	-1	ribose-phosphate pyrophosphokinase
1725143	1813449	88306	Predicted by at least one method	ABP95946.1	Msed_1791	1731451	1732215	1	protein of unknown function, ATP binding protein
1725143	1813449	88306	Predicted by at least one method	ABP95947.1	Msed_1792	1732262	1732996	1	Proliferating cell nuclear antigen, PCNA
1725143	1813449	88306	Predicted by at least one method	ABP95948.1	Msed_1793	1732965	1733927	1	DNA primase small subunit
1725143	1813449	88306	Predicted by at least one method	ABP95949.1	Msed_1794	1733983	1734366	1	hypothetical protein
1725143	1813449	88306	Predicted by at least one method	ABP95950.1	Msed_1795	1734576	1734785	1	hypothetical protein
1725143	1813449	88306	Predicted by at least one method	ABP95951.1	Msed_1796	1734782	1735087	1	hypothetical protein
1725143	1813449	88306	Predicted by at least one method	ABP95952.1	Msed_1797	1735368	1737740	1	protein kinase
1725143	1813449	88306	Predicted by at least one method	ABP95953.1	Msed_1798	1737807	1738310	1	hypothetical protein
1725143	1813449	88306	Predicted by at least one method	ABP95954.1	Msed_1799	1738341	1739237	1	ornithine cyclodeaminase
1725143	1813449	88306	Predicted by at least one method	ABP95955.1	Msed_1801	1740560	1740721	-1	Nucleolar RNA-binding protein Nop10p
1725143	1813449	88306	Predicted by at least one method	ABP95956.1	Msed_1802	1740718	1741488	-1	translation initiation factor 2 subunit alpha (aeIF-2a)
1725143	1813449	88306	Predicted by at least one method	ABP95957.1	Msed_1803	1741490	1741687	-1	SSU ribosomal protein S27E
1725143	1813449	88306	Predicted by at least one method	ABP95958.1	Msed_1804	1741684	1741971	-1	LSU ribosomal protein L44E
1725143	1813449	88306	Predicted by at least one method	ABP95959.1	Msed_1805	1742226	1744442	1	Oligosaccharyl transferase, STT3 subunit
1725143	1813449	88306	Predicted by at least one method	ABP95960.1	Msed_1806	1744546	1748628	1	hypothetical protein
1725143	1813449	88306	Predicted by at least one method	ABP95961.1	Msed_1807	1748666	1749916	1	hypothetical protein
1725143	1813449	88306	Predicted by at least one method	ABP95962.1	Msed_1808	1750058	1751308	1	glycosyl transferase, group 1
1725143	1813449	88306	Predicted by at least one method	ABP95963.1	Msed_1809	1751425	1752333	1	NAD-dependent epimerase/dehydratase
1725143	1813449	88306	Predicted by at least one method	ABP95964.1	Msed_1810	1752330	1753538	1	UDP-glucose 6-dehydrogenase
1725143	1813449	88306	Predicted by at least one method	ABP95965.1	Msed_1811	1753539	1754306	1	UDP-glucose pyrophosphorylase
1725143	1813449	88306	Predicted by at least one method	ABP95966.1	Msed_1812	1755019	1756044	1	hypothetical protein
1725143	1813449	88306	Predicted by at least one method	ABP95967.1	Msed_1813	1756579	1758660	1	hypothetical protein
1725143	1813449	88306	Predicted by at least one method	ABP95968.1	Msed_1814	1758763	1759809	-1	glycosyl transferase, group 1
1725143	1813449	88306	Predicted by at least one method	ABP95969.1	Msed_1815	1760047	1762875	-1	hypothetical protein
1725143	1813449	88306	Predicted by at least one method	ABP95970.1	Msed_1816	1763136	1763840	1	glycosyl transferase, family 2
1725143	1813449	88306	Predicted by at least one method	ABP95971.1	Msed_1817	1763961	1764656	-1	hypothetical protein
1725143	1813449	88306	Predicted by at least one method	ABP95972.1	Msed_1818	1765104	1765715	1	Bacterio-opsin activator, HTH domain protein
1725143	1813449	88306	Predicted by at least one method	ABP95973.1	Msed_1819	1765899	1767323	1	amino acid/polyamine/organocation transporter, APC superfamily
1725143	1813449	88306	Predicted by at least one method	ABP95974.1	Msed_1820	1767311	1767604	-1	hypothetical protein
1725143	1813449	88306	Predicted by at least one method	ABP95975.1	Msed_1821	1767667	1768896	1	FAD linked oxidase domain protein
1725143	1813449	88306	Predicted by at least one method	ABP95976.1	Msed_1822	1768913	1769788	1	protein of unknown function DUF1177
1725143	1813449	88306	Predicted by at least one method	ABP95977.1	Msed_1823	1769843	1770952	1	acetylornithine deacetylase or succinyl-diaminopimelate desuccinylase
1725143	1813449	88306	Predicted by at least one method	ABP95978.1	Msed_1825	1771499	1772944	1	hypothetical protein
1725143	1813449	88306	Predicted by at least one method	ABP95979.1	Msed_1826	1773276	1773626	1	hypothetical protein
1725143	1813449	88306	Predicted by at least one method	ABP95980.1	Msed_1827	1773646	1774221	1	hypothetical protein
1725143	1813449	88306	Predicted by at least one method	ABP95981.1	Msed_1829	1775261	1776313	1	glycosyl transferase, family 2
1725143	1813449	88306	Predicted by at least one method	ABP95982.1	Msed_1832	1778055	1779068	-1	glycosyl transferase, group 1
1725143	1813449	88306	Predicted by at least one method	ABP95983.1	Msed_1833	1779150	1779452	-1	hypothetical protein
1725143	1813449	88306	Predicted by at least one method	ABP95984.1	Msed_1835	1779949	1781346	-1	polysaccharide biosynthesis protein
1725143	1813449	88306	Predicted by at least one method	ABP95985.1	Msed_1842	1787351	1788442	1	glycosyl transferase, group 1
1725143	1813449	88306	Predicted by at least one method	ABP95986.1	Msed_1843	1788580	1789368	1	glycosyl transferase, family 2
1725143	1813449	88306	Predicted by at least one method	ABP95987.1	Msed_1844	1789472	1790518	1	glycosyl transferase, group 1
1725143	1813449	88306	Predicted by at least one method	ABP95988.1	Msed_1845	1790868	1791917	1	glucose-1-phosphate thymidyltransferase
1725143	1813449	88306	Predicted by at least one method	ABP95989.1	Msed_1846	1792363	1793274	1	methyltransferase FkbM family
1725143	1813449	88306	Predicted by at least one method	ABP95990.1	Msed_1850	1796808	1797785	1	dTDP-glucose 4,6-dehydratase
1725143	1813449	88306	Predicted by at least one method	ABP95991.1	Msed_1851	1798020	1798550	1	dTDP-4-dehydrorhamnose 3,5-epimerase
1725143	1813449	88306	Predicted by at least one method	ABP95992.1	Msed_1852	1798921	1800063	1	Chromosome segregation ATPase-like protein
1725143	1813449	88306	Predicted by at least one method	ABP95993.1	Msed_1853	1800540	1801211	1	hypothetical protein
1725143	1813449	88306	Predicted by at least one method	ABP95994.1	Msed_1854	1801315	1801929	1	hypothetical protein
1725143	1813449	88306	Predicted by at least one method	ABP95995.1	Msed_1855	1802153	1803076	-1	ATPase, BadF/BadG/BcrA/BcrD type
1725143	1813449	88306	Predicted by at least one method	ABP95996.1	Msed_1856	1803054	1803884	-1	bifunctional phosphoglucose/phosphomannose isomerase
1725143	1813449	88306	Predicted by at least one method	ABP95997.1	Msed_1857	1803868	1804530	-1	Nucleotidyl transferase
1725143	1813449	88306	Predicted by at least one method	ABP95998.1	Msed_1858	1805033	1805899	-1	hypothetical protein
1725143	1813449	88306	Predicted by at least one method	ABP95999.1	Msed_1859	1805899	1806585	-1	hypothetical protein
1725143	1813449	88306	Predicted by at least one method	ABP96000.1	Msed_1860	1807297	1807629	-1	DNA-directed RNA polymerase, subunit M
1725143	1813449	88306	Predicted by at least one method	ABP96001.1	Msed_1861	1807653	1807892	-1	hypothetical protein
1725143	1813449	88306	Predicted by at least one method	ABP96002.1	Msed_1862	1807896	1808168	-1	DNA-directed RNA polymerase, subunit L
1725143	1813449	88306	Predicted by at least one method	ABP96003.1	Msed_1863	1808152	1808727	-1	RNA binding S1 domain protein
1725143	1813449	88306	Predicted by at least one method	ABP96004.1	Msed_1864	1808730	1809728	-1	diphthamide biosynthesis protein
1725143	1813449	88306	Predicted by at least one method	ABP96005.1	Msed_1865	1809725	1810252	-1	LSU ribosomal protein L10AE
1725143	1813449	88306	Predicted by at least one method	ABP96006.1	Msed_1866	1810301	1811077	-1	thioredoxin/glutaredoxin-like protein
1725143	1813449	88306	Predicted by at least one method	ABP96007.1	Msed_1867	1811079	1812704	-1	DEAD_2 domain protein
1725143	1813449	88306	Predicted by at least one method	ABP96008.1	Msed_1868	1812695	1812985	-1	hypothetical protein
1725143	1813449	88306	Predicted by at least one method	ABP96009.1	Msed_1869	1813135	1813449	1	Rieske (2Fe-2S) domain protein
1725143	1813449	88306	Predicted by at least one method	ABP96010.1	Msed_1870	1813433	1814047	-1	3-dehydroquinate dehydratase
2096539	2116973	20434	Predicted by at least one method	ABP96323.1	Msed_2184	2096539	2096889	1	hypothetical protein
2096539	2116973	20434	Predicted by at least one method	ABP96324.1	Msed_2185	2096903	2098210	-1	transposase
2096539	2116973	20434	Predicted by at least one method	ABP96325.1	Msed_2186	2098188	2098601	-1	transposase IS200-family protein
2096539	2116973	20434	Predicted by at least one method	ABP96326.1	Msed_2187	2098741	2099427	1	hypothetical protein
2096539	2116973	20434	Predicted by at least one method	ABP96327.1	Msed_2188	2099682	2100284	1	hypothetical protein
2096539	2116973	20434	Predicted by at least one method	ABP96328.1	Msed_2189	2100279	2101697	-1	hypothetical protein
2096539	2116973	20434	Predicted by at least one method	ABP96329.1	Msed_2190	2101742	2103610	1	AAA ATPase
2096539	2116973	20434	Predicted by at least one method	ABP96330.1	Msed_2191	2103613	2103870	1	hypothetical protein
2096539	2116973	20434	Predicted by at least one method	ABP96331.1	Msed_2192	2103832	2104503	-1	hypothetical protein
2096539	2116973	20434	Predicted by at least one method	ABP96332.1	Msed_2193	2104600	2106738	-1	hypothetical protein
2096539	2116973	20434	Predicted by at least one method	ABP96333.1	Msed_2194	2106789	2106980	1	hypothetical protein
2096539	2116973	20434	Predicted by at least one method	ABP96334.1	Msed_2195	2106989	2107207	1	hypothetical protein
2096539	2116973	20434	Predicted by at least one method	ABP96335.1	Msed_2196	2107204	2107584	-1	hypothetical protein
2096539	2116973	20434	Predicted by at least one method	ABP96336.1	Msed_2197	2107618	2108142	1	protein of unknown function DUF1286
2096539	2116973	20434	Predicted by at least one method	ABP96337.1	Msed_2198	2108169	2108915	1	hypothetical protein
2096539	2116973	20434	Predicted by at least one method	ABP96338.1	Msed_2199	2108915	2109214	1	hypothetical protein
2096539	2116973	20434	Predicted by at least one method	ABP96339.1	Msed_2201	2110784	2111035	1	Sulfolobus plasmid regulator
2096539	2116973	20434	Predicted by at least one method	ABP96340.1	Msed_2202	2111032	2111910	1	hypothetical protein
2096539	2116973	20434	Predicted by at least one method	ABP96341.1	Msed_2203	2112345	2114963	1	extracellular solute-binding protein, family 5
2096539	2116973	20434	Predicted by at least one method	ABP96342.1	Msed_2204	2115023	2116066	1	binding-protein-dependent transport systems inner membrane component
2096539	2116973	20434	Predicted by at least one method	ABP96343.1	Msed_2205	2116077	2116973	1	binding-protein-dependent transport systems inner membrane component
2178924	2187098	8174	Predicted by at least one method	ABP96416.1	Msed_2278	2178416	2178940	1	protein of unknown function DUF127
2178924	2187098	8174	Predicted by at least one method	ABP96417.1	Msed_2279	2178924	2179454	1	Transcription factor IIE (TFIIE), alpha subunit
2178924	2187098	8174	Predicted by at least one method	ABP96418.1	Msed_2280	2179441	2180382	1	DNA-cytosine methyltransferase
2178924	2187098	8174	Predicted by at least one method	ABP96419.1	Msed_2281	2180382	2180825	1	RecB-family nuclease-like protein
2178924	2187098	8174	Predicted by at least one method	ABP96420.1	Msed_2282	2181234	2181983	1	conserved hypothetical protein
2178924	2187098	8174	Predicted by at least one method	ABP96421.1	Msed_2283	2182015	2184441	-1	hypothetical protein
2178924	2187098	8174	Predicted by at least one method	ABP96422.1	Msed_2284	2184422	2184796	-1	hypothetical protein
2178924	2187098	8174	Predicted by at least one method	ABP96423.1	Msed_2285	2185324	2185491	1	hypothetical protein
2178924	2187098	8174	Predicted by at least one method	ABP96424.1	Msed_2287	2185932	2186615	1	ribose-5-phosphate isomerase
2178924	2187098	8174	Predicted by at least one method	ABP96425.1	Msed_2288	2186686	2186937	1	Uncharacterized metal-binding protein-like protein
2178924	2187098	8174	Predicted by at least one method	ABP96426.1	Msed_2289	2186934	2187098	1	hypothetical protein
2178924	2187098	8174	Predicted by at least one method	ABP96427.1	Msed_2290	2187088	2187423	1	protein of unknown function DUF701, zinc-binding putative

## Sheet: Metallosphaera_sp._UBA165_
Island start	Island end	Length	Method	Gene ID	Locus	Gene start	Gene end	Strand	Product
532875	545612	12737	Predicted by at least one method	aroK_2	JBPJAKGA_01106	532091	532891	1	Shikimate kinase
532875	545612	12737	Predicted by at least one method	aroA_2	JBPJAKGA_01105	532875	534050	1	3-phosphoshikimate 1-carboxyvinyltransferase
532875	545612	12737	Predicted by at least one method		JBPJAKGA_01104	534220	535494	-1	hypothetical protein
532875	545612	12737	Predicted by at least one method		JBPJAKGA_01103	535726	535995	-1	hypothetical protein
532875	545612	12737	Predicted by at least one method		JBPJAKGA_01102	536179	536409	-1	hypothetical protein
532875	545612	12737	Predicted by at least one method		JBPJAKGA_01101	536411	537556	-1	hypothetical protein
532875	545612	12737	Predicted by at least one method	aroD_2	JBPJAKGA_01100	537753	538367	1	3-dehydroquinate dehydratase
532875	545612	12737	Predicted by at least one method	hcaC_1	JBPJAKGA_01099	538351	538665	-1	3-phenylpropionate/cinnamic acid dioxygenase ferredoxin subunit
532875	545612	12737	Predicted by at least one method		JBPJAKGA_01098	538815	539105	1	hypothetical protein
532875	545612	12737	Predicted by at least one method		JBPJAKGA_01097	539096	540721	1	ATP-dependent DNA helicase
532875	545612	12737	Predicted by at least one method		JBPJAKGA_01096	540723	541499	1	hypothetical protein
532875	545612	12737	Predicted by at least one method		JBPJAKGA_01095	541547	542074	1	50S ribosomal protein L10e
532875	545612	12737	Predicted by at least one method	dph2	JBPJAKGA_01094	542071	543069	1	2-(3-amino-3-carboxypropyl)histidine synthase
532875	545612	12737	Predicted by at least one method	csl4	JBPJAKGA_01093	543072	543647	1	Exosome complex component Csl4
532875	545612	12737	Predicted by at least one method	rpoL	JBPJAKGA_01092	543631	543903	1	DNA-directed RNA polymerase subunit L
532875	545612	12737	Predicted by at least one method	tfs	JBPJAKGA_01091	544185	544490	1	Transcription factor S
532875	545612	12737	Predicted by at least one method		JBPJAKGA_01090	544938	545612	1	hypothetical protein
532875	545612	12737	Predicted by at least one method		JBPJAKGA_01089	545582	545758	-1	hypothetical protein
1197725	1207595	9870	Predicted by at least one method		JBPJAKGA_01585	1197282	1197746	1	hypothetical protein
1197725	1207595	9870	Predicted by at least one method	thiDN_4	JBPJAKGA_01586	1197725	1198264	-1	Bifunctional thiamine biosynthesis protein ThiDN
1197725	1207595	9870	Predicted by at least one method		JBPJAKGA_01587	1198304	1198549	1	hypothetical protein
1197725	1207595	9870	Predicted by at least one method		JBPJAKGA_01588	1198567	1199043	-1	hypothetical protein
1197725	1207595	9870	Predicted by at least one method		JBPJAKGA_01589	1199234	1199644	-1	hypothetical protein
1197725	1207595	9870	Predicted by at least one method		JBPJAKGA_00008	1202771	1203241	1	hypothetical protein
1197725	1207595	9870	Predicted by at least one method		JBPJAKGA_00009	1204390	1204749	-1	hypothetical protein
1197725	1207595	9870	Predicted by at least one method		JBPJAKGA_00010	1204998	1205198	-1	hypothetical protein
1197725	1207595	9870	Predicted by at least one method		JBPJAKGA_00011	1205301	1205669	1	hypothetical protein
1197725	1207595	9870	Predicted by at least one method		JBPJAKGA_00012	1205666	1206721	1	hypothetical protein
1197725	1207595	9870	Predicted by at least one method		JBPJAKGA_00013	1207155	1207595	-1	hypothetical protein
1491988	1547877	55889	Predicted by at least one method		JBPJAKGA_00504	1491602	1492003	-1	hypothetical protein
1491988	1547877	55889	Predicted by at least one method	nanT_2	JBPJAKGA_00505	1491988	1492686	-1	Putative sialic acid transporter
1491988	1547877	55889	Predicted by at least one method		JBPJAKGA_01770	1493730	1494773	1	hypothetical protein
1491988	1547877	55889	Predicted by at least one method	nanT_11	JBPJAKGA_01771	1495110	1496474	1	Putative sialic acid transporter
1491988	1547877	55889	Predicted by at least one method		JBPJAKGA_01772	1496501	1497118	-1	Lactaldehyde dehydrogenase
1491988	1547877	55889	Predicted by at least one method		JBPJAKGA_01773	1497696	1497881	-1	hypothetical protein
1491988	1547877	55889	Predicted by at least one method	dld_5	JBPJAKGA_01774	1497964	1499328	1	D-lactate dehydrogenase (acceptor)
1491988	1547877	55889	Predicted by at least one method	nanT_12	JBPJAKGA_01775	1499472	1500857	1	Putative sialic acid transporter
1491988	1547877	55889	Predicted by at least one method		JBPJAKGA_01776	1501358	1502035	1	hypothetical protein
1491988	1547877	55889	Predicted by at least one method		JBPJAKGA_01777	1502032	1502214	1	hypothetical protein
1491988	1547877	55889	Predicted by at least one method		JBPJAKGA_01778	1502487	1502741	1	Putative L(+)-tartrate dehydratase subunit beta
1491988	1547877	55889	Predicted by at least one method		JBPJAKGA_01779	1502971	1503444	-1	hypothetical protein
1491988	1547877	55889	Predicted by at least one method		JBPJAKGA_01780	1503441	1503704	-1	hypothetical protein
1491988	1547877	55889	Predicted by at least one method	tfrA_2	JBPJAKGA_01781	1503971	1504411	1	Fumarate reductase (CoM/CoB) subunit A
1491988	1547877	55889	Predicted by at least one method		JBPJAKGA_01782	1504413	1504814	1	hypothetical protein
1491988	1547877	55889	Predicted by at least one method		JBPJAKGA_01783	1504811	1505134	1	hypothetical protein
1491988	1547877	55889	Predicted by at least one method		JBPJAKGA_00553	1506538	1507431	1	4-hydroxybutyrate--CoA ligase 2
1491988	1547877	55889	Predicted by at least one method	rhaD_1	JBPJAKGA_00554	1507406	1508170	-1	L-rhamnose 1-dehydrogenase (NADP(+))
1491988	1547877	55889	Predicted by at least one method	nanT_3	JBPJAKGA_00555	1508274	1509674	-1	Putative sialic acid transporter
1491988	1547877	55889	Predicted by at least one method		JBPJAKGA_00556	1509853	1510500	-1	hypothetical protein
1491988	1547877	55889	Predicted by at least one method		JBPJAKGA_00557	1510923	1512302	1	hypothetical protein
1491988	1547877	55889	Predicted by at least one method	ade	JBPJAKGA_00558	1512339	1513511	1	Adenine deaminase
1491988	1547877	55889	Predicted by at least one method	caiA_3	JBPJAKGA_00559	1513508	1514689	-1	Crotonobetainyl-CoA dehydrogenase
1491988	1547877	55889	Predicted by at least one method		JBPJAKGA_00560	1514699	1515727	-1	hypothetical protein
1491988	1547877	55889	Predicted by at least one method		JBPJAKGA_02087	1516864	1517700	1	hypothetical protein
1491988	1547877	55889	Predicted by at least one method		JBPJAKGA_02088	1518165	1518746	1	hypothetical protein
1491988	1547877	55889	Predicted by at least one method		JBPJAKGA_02089	1519027	1519143	-1	hypothetical protein
1491988	1547877	55889	Predicted by at least one method		JBPJAKGA_02090	1519384	1519617	-1	hypothetical protein
1491988	1547877	55889	Predicted by at least one method		JBPJAKGA_02091	1520129	1520368	1	hypothetical protein
1491988	1547877	55889	Predicted by at least one method		JBPJAKGA_02092	1520651	1520902	-1	hypothetical protein
1491988	1547877	55889	Predicted by at least one method		JBPJAKGA_02093	1522195	1522818	-1	hypothetical protein
1491988	1547877	55889	Predicted by at least one method		JBPJAKGA_02094	1522926	1523099	1	hypothetical protein
1491988	1547877	55889	Predicted by at least one method		JBPJAKGA_02095	1523166	1523381	1	hypothetical protein
1491988	1547877	55889	Predicted by at least one method		JBPJAKGA_02096	1524181	1524624	-1	hypothetical protein
1491988	1547877	55889	Predicted by at least one method		JBPJAKGA_02097	1524679	1525221	-1	hypothetical protein
1491988	1547877	55889	Predicted by at least one method		JBPJAKGA_02098	1525409	1525558	1	hypothetical protein
1491988	1547877	55889	Predicted by at least one method		JBPJAKGA_01471	1527115	1527453	-1	hypothetical protein
1491988	1547877	55889	Predicted by at least one method		JBPJAKGA_01472	1527457	1527930	-1	hypothetical protein
1491988	1547877	55889	Predicted by at least one method		JBPJAKGA_01473	1528053	1528475	-1	hypothetical protein
1491988	1547877	55889	Predicted by at least one method	priS	JBPJAKGA_01474	1528492	1529478	-1	DNA primase small subunit PriS
1491988	1547877	55889	Predicted by at least one method	pcn2_2	JBPJAKGA_01475	1529423	1530157	-1	DNA polymerase sliding clamp 2
1491988	1547877	55889	Predicted by at least one method		JBPJAKGA_01476	1530204	1530395	-1	hypothetical protein
1491988	1547877	55889	Predicted by at least one method		JBPJAKGA_01477	1530449	1530946	-1	GPN-loop GTPase
1491988	1547877	55889	Predicted by at least one method	prs	JBPJAKGA_01478	1530998	1531870	1	Ribose-phosphate pyrophosphokinase
1491988	1547877	55889	Predicted by at least one method		JBPJAKGA_01479	1531867	1532781	1	tRNA (guanine(10)-N2)-dimethyltransferase
1491988	1547877	55889	Predicted by at least one method	rnz_2	JBPJAKGA_01480	1532836	1533711	1	Ribonuclease Z
1491988	1547877	55889	Predicted by at least one method		JBPJAKGA_01481	1533695	1533877	-1	hypothetical protein
1491988	1547877	55889	Predicted by at least one method		JBPJAKGA_01680	1534924	1536144	1	3-hydroxypropionyl-coenzyme A synthetase
1491988	1547877	55889	Predicted by at least one method	fdhA_2	JBPJAKGA_01681	1536141	1536431	-1	Formate dehydrogenase subunit alpha
1491988	1547877	55889	Predicted by at least one method		JBPJAKGA_01682	1536841	1537287	1	hypothetical protein
1491988	1547877	55889	Predicted by at least one method	kefB_1	JBPJAKGA_00218	1539416	1540219	1	Glutathione-regulated potassium-efflux system protein KefB
1491988	1547877	55889	Predicted by at least one method		JBPJAKGA_00219	1540223	1540777	-1	hypothetical protein
1491988	1547877	55889	Predicted by at least one method		JBPJAKGA_00220	1540809	1542374	-1	hypothetical protein
1491988	1547877	55889	Predicted by at least one method		JBPJAKGA_00221	1542439	1542729	-1	hypothetical protein
1491988	1547877	55889	Predicted by at least one method		JBPJAKGA_00076	1543881	1544018	1	hypothetical protein
1491988	1547877	55889	Predicted by at least one method		JBPJAKGA_00077	1544241	1544582	-1	hypothetical protein
1491988	1547877	55889	Predicted by at least one method		JBPJAKGA_00078	1544859	1545833	-1	hypothetical protein
1491988	1547877	55889	Predicted by at least one method		JBPJAKGA_00079	1546273	1546824	-1	hypothetical protein
1491988	1547877	55889	Predicted by at least one method		JBPJAKGA_00080	1546855	1547877	1	hypothetical protein
1767892	1782850	14958	Predicted by at least one method		JBPJAKGA_01156	1767892	1768299	1	hypothetical protein
1767892	1782850	14958	Predicted by at least one method	hmgA	JBPJAKGA_01157	1768286	1769518	1	3-hydroxy-3-methylglutaryl-coenzyme A reductase
1767892	1782850	14958	Predicted by at least one method	glyA	JBPJAKGA_01158	1769543	1770838	1	Serine hydroxymethyltransferase
1767892	1782850	14958	Predicted by at least one method		JBPJAKGA_01159	1770859	1771035	-1	hypothetical protein
1767892	1782850	14958	Predicted by at least one method		JBPJAKGA_01160	1771346	1771753	-1	hypothetical protein
1767892	1782850	14958	Predicted by at least one method	gap	JBPJAKGA_01161	1771758	1772780	-1	Glyceraldehyde-3-phosphate dehydrogenase
1767892	1782850	14958	Predicted by at least one method	pgk	JBPJAKGA_01162	1772777	1774000	-1	Phosphoglycerate kinase
1767892	1782850	14958	Predicted by at least one method		JBPJAKGA_01163	1774060	1774803	-1	hypothetical protein
1767892	1782850	14958	Predicted by at least one method		JBPJAKGA_01165	1775292	1775660	1	hypothetical protein
1767892	1782850	14958	Predicted by at least one method		JBPJAKGA_01166	1775619	1776839	-1	hypothetical protein
1767892	1782850	14958	Predicted by at least one method		JBPJAKGA_01168	1777334	1777573	1	hypothetical protein
1767892	1782850	14958	Predicted by at least one method		JBPJAKGA_01169	1777952	1778482	1	hypothetical protein
1767892	1782850	14958	Predicted by at least one method		JBPJAKGA_01170	1778475	1778597	1	hypothetical protein
1767892	1782850	14958	Predicted by at least one method		JBPJAKGA_01171	1779960	1781822	-1	hypothetical protein
1767892	1782850	14958	Predicted by at least one method		JBPJAKGA_01172	1782320	1782850	1	hypothetical protein

## Sheet: Metallosphaera_sp_My_r06
Island start	Island end	Length	Method	Gene start	Gene end	Strand	Product
137780	153239	15459	Predicted by at least one method	137780	138700	-1	Transcription initiation factor B
137780	153239	15459	Predicted by at least one method	138816	139226	1	Second ORF in transposon ISC1904
137780	153239	15459	Predicted by at least one method	139562	140449	-1	Zinc finger, TFIIB-type domain protein
137780	153239	15459	Predicted by at least one method	140446	140727	-1	100aa long hypothetical protein
137780	153239	15459	Predicted by at least one method	141006	141866	1	Phosphoserine phosphatase (EC 3.1.3.3)
137780	153239	15459	Predicted by at least one method	141887	142933	1	hypothetical protein
137780	153239	15459	Predicted by at least one method	143142	144233	1	Fe-S OXIDOREDUCTASE (1.8.-.-) Wyeosine biosynthesis
137780	153239	15459	Predicted by at least one method	144230	144883	1	DNA-binding HTH domain in riboflavin kinase / CTP-dependent archaeal riboflavin kinase
137780	153239	15459	Predicted by at least one method	144874	145527	-1	FMN adenylyltransferase, type 3 archaeal (EC 2.7.7.2)
137780	153239	15459	Predicted by at least one method	145515	146279	-1	Diphthine synthase (EC 2.1.1.98)
137780	153239	15459	Predicted by at least one method	146320	147069	1	FIG006285: ICC-like protein phosphoesterase
137780	153239	15459	Predicted by at least one method	147294	147797	1	TATA-box binding protein
137780	153239	15459	Predicted by at least one method	147829	148038	1	Conserved protein
137780	153239	15459	Predicted by at least one method	148114	149529	-1	Aspartyl-tRNA(Asn) amidotransferase subunit A (EC 6.3.5.6) @ Glutamyl-tRNA(Gln) amidotransferase sub
137780	153239	15459	Predicted by at least one method	149532	149813	-1	Aspartyl-tRNA(Asn) amidotransferase subunit C (EC 6.3.5.6) @ Glutamyl-tRNA(Gln) amidotransferase sub
137780	153239	15459	Predicted by at least one method	149822	150145	-1	Periplasmic divalent cation tolerance protein CutA
137780	153239	15459	Predicted by at least one method	150179	150547	1	126aa long hypothetical protein
137780	153239	15459	Predicted by at least one method	150507	152141	1	DNA repair protein rad25
137780	153239	15459	Predicted by at least one method	152099	152581	-1	Conserved protein
137780	153239	15459	Predicted by at least one method	152648	152947	1	Conserved protein
137780	153239	15459	Predicted by at least one method	152919	153239	-1	hypothetical protein
868328	876088	7760	Predicted by at least one method	868328	868765	1	Orf in partial transposon ISC1913
868328	876088	7760	Predicted by at least one method	868845	869069	1	110aa long hypothetical protein
868328	876088	7760	Predicted by at least one method	869152	870378	1	411aa long hypothetical protein
868328	876088	7760	Predicted by at least one method	870389	871315	1	hypothetical protein
868328	876088	7760	Predicted by at least one method	871290	871829	1	hypothetical protein
868328	876088	7760	Predicted by at least one method	871909	872160	1	hypothetical protein
868328	876088	7760	Predicted by at least one method	872163	873404	1	Putative transport system permease protein
868328	876088	7760	Predicted by at least one method	873408	873707	1	hypothetical protein
868328	876088	7760	Predicted by at least one method	873704	874066	1	hypothetical protein
868328	876088	7760	Predicted by at least one method	874066	874674	1	hypothetical
868328	876088	7760	Predicted by at least one method	874847	874972	-1	hypothetical protein
868328	876088	7760	Predicted by at least one method	875108	876088	1	Alcohol dehydrogenase (EC 1.1.1.1)
886000	918922	32922	Predicted by at least one method	886000	886329	-1	Ferredoxin
886000	918922	32922	Predicted by at least one method	886396	887007	-1	hypothetical protein
886000	918922	32922	Predicted by at least one method	887298	887750	1	hypothetical protein
886000	918922	32922	Predicted by at least one method	887728	887904	1	412aa long conserved hypothetical protein
886000	918922	32922	Predicted by at least one method	888048	888752	-1	hypothetical protein
886000	918922	32922	Predicted by at least one method	889238	889627	1	168aa long hypothetical protein
886000	918922	32922	Predicted by at least one method	889640	890362	1	CRISPR-associated RAMP, TM1809 family
886000	918922	32922	Predicted by at least one method	890356	891204	1	CRISPR-associated RAMP, TM1809 family
886000	918922	32922	Predicted by at least one method	891167	891988	1	DUF324 domain-containing protein
886000	918922	32922	Predicted by at least one method	891985	892161	1	hypothetical protein
886000	918922	32922	Predicted by at least one method	892209	894323	1	Conserved protein
886000	918922	32922	Predicted by at least one method	894355	894714	1	hypothetical protein
886000	918922	32922	Predicted by at least one method	894711	895364	1	Conserved protein
886000	918922	32922	Predicted by at least one method	895351	896304	1	hypothetical protein
886000	918922	32922	Predicted by at least one method	896306	896953	1	DUF324 domain-containing protein
886000	918922	32922	Predicted by at least one method	897412	897879	-1	hypothetical protein
886000	918922	32922	Predicted by at least one method	898085	898666	1	Bacterio-opsin activator domain-containing protein
886000	918922	32922	Predicted by at least one method	898773	900299	1	Conserved protein
886000	918922	32922	Predicted by at least one method	900334	900867	-1	Adenosylcobinamide amidohydrolase (EC 3.5.1.90)
886000	918922	32922	Predicted by at least one method	900901	901035	-1	hypothetical protein
886000	918922	32922	Predicted by at least one method	901023	902375	-1	Mercuric ion reductase (EC 1.16.1.1)
886000	918922	32922	Predicted by at least one method	902385	902561	-1	Conserved protein
886000	918922	32922	Predicted by at least one method	902659	903015	1	Transcriptional regulator
886000	918922	32922	Predicted by at least one method	903280	903453	1	441aa long hypothetical protein
886000	918922	32922	Predicted by at least one method	903482	904168	-1	hypothetical protein
886000	918922	32922	Predicted by at least one method	904622	905434	-1	2-heptaprenyl-1,4-naphthoquinone methyltransferase (EC 2.1.1.163)
886000	918922	32922	Predicted by at least one method	905858	906055	1	First ORF in transposon ISC1904
886000	918922	32922	Predicted by at least one method	906706	906945	1	hypothetical protein
886000	918922	32922	Predicted by at least one method	907100	907309	1	hypothetical protein
886000	918922	32922	Predicted by at least one method	907820	907999	1	hypothetical protein
886000	918922	32922	Predicted by at least one method	908074	908418	-1	Conserved protein
886000	918922	32922	Predicted by at least one method	908655	908837	1	First ORF in transposon ISC1904
886000	918922	32922	Predicted by at least one method	908840	909091	1	First ORF in transposon ISC1904
886000	918922	32922	Predicted by at least one method	909069	909251	1	428aa long conserved hypothetical protein
886000	918922	32922	Predicted by at least one method	909220	909396	1	428aa long conserved hypothetical protein
886000	918922	32922	Predicted by at least one method	909491	910825	-1	hypothetical protein
886000	918922	32922	Predicted by at least one method	910931	911728	-1	Conserved protein
886000	918922	32922	Predicted by at least one method	911796	912869	-1	Aspartate-semialdehyde dehydrogenase (EC 1.2.1.11)
886000	918922	32922	Predicted by at least one method	912934	913455	-1	hypothetical membrane protein
886000	918922	32922	Predicted by at least one method	913496	915169	-1	Dihydroxy-acid dehydratase (EC 4.2.1.9)
886000	918922	32922	Predicted by at least one method	915531	915872	1	115aa long hypothetical protein
886000	918922	32922	Predicted by at least one method	915968	916120	-1	Second ORF in transposon ISC1913
886000	918922	32922	Predicted by at least one method	916920	917069	1	hypothetical protein
886000	918922	32922	Predicted by at least one method	917036	918208	1	Metabolite transport protein
886000	918922	32922	Predicted by at least one method	918302	918922	-1	Nicotinamidase (EC 3.5.1.19)
886000	918922	32922	Predicted by at least one method	918909	921350	-1	Carbon monoxide dehydrogenase large chain (EC 1.2.99.2)
951209	971130	19921	Predicted by at least one method	951209	952660	-1	Sugar ABC transporter extracellular solute binding protein
951209	971130	19921	Predicted by at least one method	952932	953084	-1	Second ORF in transposon ISC1904
951209	971130	19921	Predicted by at least one method	953137	953292	-1	hypothetical protein
951209	971130	19921	Predicted by at least one method	953285	954001	-1	4-carboxy-4-hydroxy-2-oxoadipate aldolase (EC 4.1.3.17)
951209	971130	19921	Predicted by at least one method	953998	954717	-1	4-oxalmesaconate hydratase (EC 4.2.1.83)
951209	971130	19921	Predicted by at least one method	954723	954983	-1	hypothetical protein
951209	971130	19921	Predicted by at least one method	955176	956651	1	Sugar transport related protein
951209	971130	19921	Predicted by at least one method	956718	957878	1	Manganese transport protein MntH
951209	971130	19921	Predicted by at least one method	957959	958804	1	hypothetical protein
951209	971130	19921	Predicted by at least one method	958805	958969	1	hypothetical protein
951209	971130	19921	Predicted by at least one method	959129	960385	1	Metabolite transport protein
951209	971130	19921	Predicted by at least one method	960428	961375	1	D-3-phosphoglycerate dehydrogenase (EC 1.1.1.95)
951209	971130	19921	Predicted by at least one method	962100	963512	-1	Flagella-related protein FlaI
951209	971130	19921	Predicted by at least one method	963515	964201	-1	Flagella-related protein FlaH
951209	971130	19921	Predicted by at least one method	964221	964709	-1	hypothetical protein
951209	971130	19921	Predicted by at least one method	964710	965171	-1	154aa long hypothetical protein
951209	971130	19921	Predicted by at least one method	965161	965892	-1	Conserved protein
951209	971130	19921	Predicted by at least one method	965928	966797	-1	Flagellin FlaB2
951209	971130	19921	Predicted by at least one method	966919	967032	1	hypothetical protein
951209	971130	19921	Predicted by at least one method	967034	967510	1	hypothetical protein
951209	971130	19921	Predicted by at least one method	967500	968939	1	hypothetical protein
951209	971130	19921	Predicted by at least one method	968997	969497	1	hypothetical protein
951209	971130	19921	Predicted by at least one method	969568	970233	1	hypothetical protein
951209	971130	19921	Predicted by at least one method	970361	970687	1	hypothetical protein
951209	971130	19921	Predicted by at least one method	970751	970927	1	hypothetical protein
951209	971130	19921	Predicted by at least one method	970969	971130	1	hypothetical protein
1167894	1174276	6382	Predicted by at least one method	1167894	1169297	-1	4-hydroxyphenylacetate 3-monooxygenase (EC 1.14.13.3)
1167894	1174276	6382	Predicted by at least one method	1169294	1170859	-1	Medium-chain fatty acid-CoA ligase
1167894	1174276	6382	Predicted by at least one method	1171146	1171652	-1	Putative transcriptional regulator
1167894	1174276	6382	Predicted by at least one method	1171683	1171874	-1	Integral membrane protein 1
1167894	1174276	6382	Predicted by at least one method	1171858	1171992	1	hypothetical protein
1167894	1174276	6382	Predicted by at least one method	1172229	1173812	-1	4-hydroxyphenylacetate 3-monooxygenase (EC 1.14.13.3)
1167894	1174276	6382	Predicted by at least one method	1174067	1174276	1	Transposase ISC1250

[truncated: 3 more sheets: Metallosphaera_sp_Obs4, Metallosphaera_sp_My_r02, Metallosphaera_sp._My_r06]
