# Supplementary material for: Comparative Genomic Analysis Reveals the Metabolism and Evolution of the Thermophilic Archaeal Genus Metallosphaera
Source: Front Microbiol. 2020 Jun 19;11:1192. doi: 10.3389/fmicb.2020.01192 (PMC7325606; doi:10.3389/fmicb.2020.01192)
Supplement: TABLE S4 — Gene families undergoing gain (A), loss (B), expansion (C), and contraction (D) events in Metallosphaera spp. detected with COUNT. [file Table_4.XLSX]

## Sheet: gained
Supplement Table S4A: Gene families underwent gained events in Metallosphaera spp. detected with COUNT.
Metallosphaera_hakonensis_HO1-1
Ortholog ID	Gene name	Description
OG0000001	COG0675	Transposase and inactivated derivatives
OG0000002	COG3328	Transposase and inactivated derivatives
OG0000004	Soj	ATPases involved in chromosome partitioning
OG0000007	COG0675	Transposase and inactivated derivatives
OG0000010	PF11485	Protein of unknown function (DUF3211)
OG0000012	COG3385	Transposase and inactivated derivatives
OG0000018	COG0675	Transposase and inactivated derivatives
OG0000038	COG1373	Predicted ATPase (AAA+ superfamily)
OG0000068	COG0675	Transposase and inactivated derivatives
OG0000086	Smc	Chromosome segregation ATPases
OG0000087	COG3328	Transposase and inactivated derivatives
OG0000123	COG0675	Transposase and inactivated derivatives
OG0000125	COG1943	Transposase and inactivated derivatives
OG0000126	COG3385	Transposase and inactivated derivatives
OG0001670	STE14	Putative protein-S-isoprenylcysteine methyltransferase
OG0001672	COG1672	Predicted ATPase (AAA+ superfamily)
OG0001802	PHA02942	putative transposase; Provisional.
OG0001807	AbrB	Regulators of stationary/sporulation gene expression
OG0001821	HyuA	N-methylhydantoinase A/acetone carboxylase, beta subunit
OG0001822	COG1373	Predicted ATPase (AAA+ superfamily)
OG0001828	COG2522	Predicted transcriptional regulator
OG0001834	TIGR00293	prefoldin, alpha subunit
OG0001858	COG5397	Uncharacterized conserved protein
OG0001934		hypothetical protein
OG0001936	COG1373	Predicted ATPase (AAA+ superfamily)
OG0001937	COG2159	Predicted metal-dependent hydrolase of the TIM-barrel fold
OG0001943	COG5466	Predicted small metal-binding protein
OG0001944	COG5466	Predicted small metal-binding protein
OG0001945	COG1337	CRISPR system related protein, RAMP superfamily
OG0001947	COG1753	Predicted antotoxin, copG family
OG0001949	COG3410	Uncharacterized conserved protein
OG0001954	PF02697	Putative antitoxin
OG0001955	PF02697	Putative antitoxin
OG0001957	COG1517	CRISPR system related protein
OG0001971	GloB	Zn-dependent hydrolases, including glyoxylases
OG0001972	COG1378	Predicted transcriptional regulators
OG0001976	COG3415	Transposase and inactivated derivatives
OG0001977	COG3415	Transposase and inactivated derivatives
OG0001978		hypothetical protein
OG0001979		hypothetical protein
OG0001981	TerY	Uncharacterized protein encoded in toxicity protection region of plasmid R478, contains von Willebrand factor (vWF) domain
OG0001985	COG2259	Predicted membrane protein
OG0001990	COG4274	Uncharacterized conserved protein
OG0001994	COG1078	HD superfamily phosphohydrolases
OG0001996	COG1672	Predicted ATPase (AAA+ superfamily)
OG0002003		hypothetical protein
OG0002042		hypothetical protein
OG0002043	COG2409	Predicted drug exporters of the RND superfamily
OG0002059	COG1848	Predicted nucleic acid-binding protein, contains PIN domain
OG0002060	COG1848	Predicted nucleic acid-binding protein, contains PIN domain
OG0002065	LldP	L-lactate permease
OG0002066		hypothetical protein
OG0002067	COG4938	Uncharacterized conserved protein
OG0002072	COG1373	Predicted ATPase (AAA+ superfamily)
OG0002074	COG2129	Predicted phosphoesterases, related to the Icc protein
OG0002082	ZnuC	ABC-type Mn/Zn transport systems, ATPase component
OG0002083	MarR	Transcriptional regulators
OG0002084	COG1517	CRISPR system related protein
OG0002087	COG1708	Predicted nucleotidyltransferases
OG0002090	RimL	Acetyltransferases, including N-acetylases of ribosomal proteins
OG0002091	COG1708	Predicted nucleotidyltransferases
OG0002092	COG1708	Predicted nucleotidyltransferases
OG0002093		hypothetical protein
OG0002094		hypothetical protein
OG0002095	COG5493	Uncharacterized conserved protein containing a coiled-coil domain
OG0002098	COG1203	CRISPR-associated helicase Cas3
OG0002099	Doc	Prophage maintenance system killer protein
OG0002100	Uve	UV damage repair endonuclease
OG0002102	COG2159	Predicted metal-dependent hydrolase of the TIM-barrel fold
OG0002104		hypothetical protein
OG0002105	PF14277	Domain of unknown function (DUF4364)
OG0002106		hypothetical protein
OG0002107	PF13412	Winged helix-turn-helix DNA-binding
OG0002108	PF04693	Archaeal putative transposase ISC1217
OG0002110	COG0393	Uncharacterized conserved protein
OG0002112	TIGR01439	transcriptional regulator, AbrB family
OG0002113	COG4938	Uncharacterized conserved protein
OG0002118	COG3379	Uncharacterized conserved protein
OG0002119	COG3379	Uncharacterized conserved protein
OG0002120	COG1743	Adenine-specific DNA methylase containing a Zn-ribbon
OG0002122	COG1373	Predicted ATPase (AAA+ superfamily)
OG0002123	COG1373	Predicted ATPase (AAA+ superfamily)
OG0002124		hypothetical protein
OG0002125	VapC	Predicted nucleic acid-binding protein, contains PIN domain
OG0002134	COG5550	Predicted aspartyl protease
OG0002135	COG4006	Uncharacterized protein conserved in archaea
OG0002075	SbcC	ATPase involved in DNA repair
OG0002076	SbcC	ATPase involved in DNA repair
OG0002077		hypothetical protein
OG0002079	COG2342	Predicted extracellular endo alpha-1,4 polygalactosaminidase or related polysaccharide hydrolase
Metallosphaera_sedula_DSM_5348
Ortholog ID	Gene name	Description
OG0000056	COG0675	Transposase and inactivated derivatives
OG0001679	RfaG	Glycosyltransferase
OG0001898	COG2250	Uncharacterized conserved protein related to C-terminal domain of eukaryotic chaperone, SACSIN
OG0001899	MaoC	Acyl dehydratase
OG0002016	COG3391	Uncharacterized conserved protein
OG0002017		hypothetical protein
OG0002018		hypothetical protein
OG0002019	ProP	Permeases of the major facilitator superfamily
OG0002020	COG1468	CRISPR-associated protein Cas4 (RecB family exonuclease)
OG0002021	TIGR01884	CRISPR locus-related DNA-binding protein
OG0002022	Lrp	Transcriptional regulators
OG0002023	Lrp	Transcriptional regulators
OG0002024		hypothetical protein
OG0002025	CaiA	Acyl-CoA dehydrogenases
OG0002026	HutI	Imidazolonepropionase and related amidohydrolases
OG0002027	COG2368	Aromatic ring hydroxylase
OG0002028	AraJ	Arabinose efflux permease
OG0002029	FabG	Dehydrogenases with different specificities (related to short-chain alcohol dehydrogenases)
OG0002030	CaiC	Acyl-CoA synthetases (AMP-forming)/AMP-acid ligases II
OG0002031	COG1848	Predicted nucleic acid-binding protein, contains PIN domain
OG0002032	MntH	Mn2+ and Fe2+ transporters of the NRAMP family
OG0002033	COG2250	Uncharacterized conserved protein related to C-terminal domain of eukaryotic chaperone, SACSIN
OG0002034	COG4309	Uncharacterized conserved protein
OG0002035	COG4342	Uncharacterized protein conserved in archaea
OG0002036	COG4342	Uncharacterized protein conserved in archaea
OG0002040	COG3355	Predicted transcriptional regulator
OG0002041	COG3355	Predicted transcriptional regulator
OG0002050	COG1517	CRISPR system related protein
OG0002054	MscS	Small-conductance mechanosensitive channel
OG0002055	COG2430	Uncharacterized conserved protein
OG0002136	Spo0J	Stage 0 sporulation protein J (antagonist of Soj) containing ParB-like nuclease domain
OG0002137	COG3355	Predicted transcriptional regulator
OG0002138	COG3355	Predicted transcriptional regulator
OG0002139	COG2402	Predicted nucleic acid-binding protein, contains PIN domain
OG0002140	COG2402	Predicted nucleic acid-binding protein, contains PIN domain
OG0002141	COG4034	Uncharacterized protein conserved in archaea
OG0002142	COG1531	Uncharacterized protein conserved in archaea
OG0002143	COG1531	Uncharacterized protein conserved in archaea
OG0002144	HybF	Zn finger protein HypA/HybF (possibly regulating hydrogenase expression)
OG0002145	Mrp	ATPases involved in chromosome partitioning
OG0002146	HypF	Hydrogenase maturation factor
OG0002147	HyaD	Ni,Fe-hydrogenase maturation factor
OG0002148	HypC	Hydrogenase maturation factor
OG0002149	HypC	Hydrogenase maturation factor
OG0002150	COG0535	Predicted Fe-S oxidoreductases
OG0002151	HyaB	Ni,Fe-hydrogenase I large subunit
OG0002152	HyaB	Ni,Fe-hydrogenase I large subunit
OG0002153	PF06969	HemN C-terminal domain
OG0002156	COG2427	Uncharacterized conserved protein
OG0002157	COG1733	Predicted transcriptional regulators
OG0002158	COG1733	Predicted transcriptional regulators
OG0002159	AraD	Ribulose-5-phosphate 4-epimerase and related epimerases and aldolases
OG0002160	HypD	Hydrogenase maturation factor
OG0002161	HypC	Hydrogenase maturation factor
OG0002162	PriA	Primosomal protein N' (replication factor Y) - superfamily II helicase
OG0002163	HypE	Hydrogenase maturation factor
OG0002164	HypE	Hydrogenase maturation factor
OG0002165	PotE	Amino acid transporters
OG0002166	PotE	Amino acid transporters
OG0002167	COG1331	Highly conserved protein containing a thioredoxin domain
OG0002168	COG1331	Highly conserved protein containing a thioredoxin domain
OG0002169		hypothetical protein
OG0002170	PF02517	CPBP intramembrane metalloprotease
OG0002171		hypothetical protein
OG0002172	HyaA	Ni,Fe-hydrogenase I small subunit
OG0002173	HyaB	Ni,Fe-hydrogenase I large subunit
OG0002174	NarI	Nitrate reductase gamma subunit
OG0002175	GlpC	Fe-S oxidoreductase
OG0002176	GlpC	Fe-S oxidoreductase
OG0002177		hypothetical protein
OG0002178	CysI	Sulfite reductase, beta subunit (hemoprotein)
OG0002179	CysH	3'-phosphoadenosine 5'-phosphosulfate sulfotransferase (PAPS reductase)/FAD synthetase and related enzymes
OG0002180	MET3	ATP sulfurylase (sulfate adenylyltransferase)
OG0002181	IlvB	Thiamine pyrophosphate-requiring enzymes
OG0002182	COG4345	Uncharacterized protein conserved in archaea
OG0002183	COG2120	Uncharacterized proteins, LmbE homologs
OG0002184	MenG	Demethylmenaquinone methyltransferase
OG0002185	MenG	Demethylmenaquinone methyltransferase
OG0002186	SerA	Phosphoglycerate dehydrogenase and related dehydrogenases
OG0002187	GntR	Transcriptional regulators
OG0002188	cbiZ	Adenosylcobinamide amidohydrolase
OG0002189	cbiZ	Adenosylcobinamide amidohydrolase
OG0002190	AraJ	Arabinose efflux permease
OG0002191	UgpQ	Glycerophosphoryl diester phosphodiesterase
OG0002192	UgpQ	Glycerophosphoryl diester phosphodiesterase
OG0002193	PorB	Pyruvate:ferredoxin oxidoreductase and related 2-oxoacid:ferredoxin oxidoreductases, beta subunit
OG0002194	PorA	Pyruvate:ferredoxin oxidoreductase and related 2-oxoacid:ferredoxin oxidoreductases, alpha subunit
OG0002195	COG1144	Pyruvate:ferredoxin oxidoreductase and related 2-oxoacid:ferredoxin oxidoreductases, delta subunit
OG0002196	COG1144	Pyruvate:ferredoxin oxidoreductase and related 2-oxoacid:ferredoxin oxidoreductases, delta subunit
OG0002197	TIGR00890	oxalate/formate antiporter family transporter
OG0002198	PetE	Plastocyanin
OG0002199	AcoB	Pyruvate/2-oxoglutarate dehydrogenase complex, dehydrogenase (E1) component, eukaryotic type, beta subunit
OG0002200	AcoA	Pyruvate/2-oxoglutarate dehydrogenase complex, dehydrogenase (E1) component, eukaryotic type, alpha subunit
OG0002201	ACH1	Acetyl-CoA hydrolase
OG0002202	COG3413	Predicted DNA binding protein
OG0002203	COG3413	Predicted DNA binding protein
OG0002204	COG1237	Metal-dependent hydrolases of the beta-lactamase superfamily II
OG0002206	TIGR00895	MFS transporter, aromatic acid
OG0002207	COG2406	Protein distantly related to bacterial ferritins
OG0002208	COG2406	Protein distantly related to bacterial ferritins
OG0002209	VirB11	Type IV secretory pathway, VirB11 components, and related ATPases involved in archaeal flagella biosynthesis
OG0002210	FlaH	Predicted ATPases involved in biogenesis of archaeal flagella
OG0002211	FlaH	Predicted ATPases involved in biogenesis of archaeal flagella
OG0002212		hypothetical protein
OG0002213	PF01917	Archaebacterial flagellin
OG0002214	FlaB	Archaeal flagellins
OG0002215	FlaB	Archaeal flagellins
OG0002216		hypothetical protein
OG0002217	flhG	Antiactivator of flagellar biosynthesis FleN, an ATPase
OG0002218	flhG	Antiactivator of flagellar biosynthesis FleN, an ATPase
OG0002219	PF12651	Ribbon-helix-helix domain
OG0002220	TroR	Mn-dependent transcriptional regulator
OG0002221	TroR	Mn-dependent transcriptional regulator
OG0002222		hypothetical protein
OG0002223	COG1708	Predicted nucleotidyltransferases
OG0002224	COG3350	Uncharacterized conserved protein
OG0002225	WcaG	Nucleoside-diphosphate-sugar epimerases
OG0002226	Ugd	Predicted UDP-glucose 6-dehydrogenase
OG0002227	GalU	UDP-glucose pyrophosphorylase
OG0002228	GalU	UDP-glucose pyrophosphorylase
OG0002229	PotE	Amino acid transporters
OG0002230	PHA02732	hypothetical protein; Provisional.
OG0002231	RfaG	Glycosyltransferase
OG0002232	COG3328	Transposase and inactivated derivatives
OG0002233	COG3328	Transposase and inactivated derivatives
OG0002234	KOG1978	DNA mismatch repair protein - MLH2/PMS1/Pms2 family
OG0002235	KOG1978	DNA mismatch repair protein - MLH2/PMS1/Pms2 family
OG0002236	COG2378	Predicted transcriptional regulator
OG0002237	COG2378	Predicted transcriptional regulator
Metallosphaera_tengchongensis_Ric-A
Ortholog ID	Gene name	Description
OG0001673	NirD	Ferredoxin subunits of nitrite reductase and ring-hydroxylating dioxygenases
OG0001802	PHA02942	putative transposase; Provisional.
OG0001904	COG2810	Predicted type IV restriction endonuclease
OG0001930	Aes	Esterase/lipase
OG0001940	ArcA	Arginine deiminase
OG0001941	PotE	Amino acid transporters
OG0001945	COG1337	CRISPR system related protein, RAMP superfamily
OG0001946	COG1753	Predicted antotoxin, copG family
OG0001958	TIGR01877	CRISPR-associated endoribonuclease Cas6
OG0001959	GlcD	FAD/FMN-containing dehydrogenases
OG0001960	GlcD	FAD/FMN-containing dehydrogenases
OG0001961	ArgE	Acetylornithine deacetylase/Succinyl-diaminopimelate desuccinylase and related deacylases
OG0001962	COG3413	Predicted DNA binding protein
OG0001965	PF02566	OsmC-like protein
OG0001969	COG2872	Predicted metal-dependent hydrolases related to alanyl-tRNA synthetase HxxxH domain
OG0001975		hypothetical protein
OG0001984	COG2259	Predicted membrane protein
OG0001988		hypothetical protein
OG0001989	PF07690	Predicted N-acetylglucosamine kinase
OG0001993	COG2971	Predicted N-acetylglucosamine kinase
OG0001996	COG1672	Predicted ATPase (AAA+ superfamily)
OG0001998	COG1765	Predicted redox protein, regulator of disulfide bond formation
OG0002002	FlaJ	Archaeal flagella assembly protein J
OG0002005	COG3432	Predicted transcriptional regulator
OG0002006		hypothetical protein
OG0002007	TIGR02228	signal peptidase I
OG0002008	TIGR02228	signal peptidase I
OG0002022	Lrp	Transcriptional regulators
OG0002036	COG4342	Uncharacterized protein conserved in archaea
OG0002039	COG1215	Glycosyltransferases, probably involved in cell wall biogenesis
OG0002044	COG2409	Predicted drug exporters of the RND superfamily
OG0002045		hypothetical protein
OG0002046		hypothetical protein
OG0002052	AcrR	Transcriptional regulator
OG0002057		hypothetical protein
OG0002065	LldP	L-lactate permease
OG0002066		hypothetical protein
OG0002067	COG4938	Uncharacterized conserved protein
OG0002074	COG2129	Predicted phosphoesterases, related to the Icc protein
OG0002084	COG1517	CRISPR system related protein
OG0002093		hypothetical protein
OG0002100	Uve	UV damage repair endonuclease
OG0002106		hypothetical protein
OG0002112	TIGR01439	transcriptional regulator, AbrB family
OG0002118	COG3379	Uncharacterized conserved protein
OG0002119	COG3379	Uncharacterized conserved protein
OG0002122	COG1373	Predicted ATPase (AAA+ superfamily)
OG0002124		hypothetical protein
OG0002142	COG1531	Uncharacterized protein conserved in archaea
OG0002181	IlvB	Thiamine pyrophosphate-requiring enzymes
OG0002189	cbiZ	Adenosylcobinamide amidohydrolase
OG0002192	UgpQ	Glycerophosphoryl diester phosphodiesterase
OG0002193	PorB	Pyruvate:ferredoxin oxidoreductase and related 2-oxoacid:ferredoxin oxidoreductases, beta subunit
OG0002194	PorA	Pyruvate:ferredoxin oxidoreductase and related 2-oxoacid:ferredoxin oxidoreductases, alpha subunit
OG0002195	COG1144	Pyruvate:ferredoxin oxidoreductase and related 2-oxoacid:ferredoxin oxidoreductases, delta subunit
OG0002196	COG1144	Pyruvate:ferredoxin oxidoreductase and related 2-oxoacid:ferredoxin oxidoreductases, delta subunit
OG0002197	TIGR00890	oxalate/formate antiporter family transporter
OG0002199	AcoB	Pyruvate/2-oxoglutarate dehydrogenase complex, dehydrogenase (E1) component, eukaryotic type, beta subunit
OG0002200	AcoA	Pyruvate/2-oxoglutarate dehydrogenase complex, dehydrogenase (E1) component, eukaryotic type, alpha subunit
OG0002201	ACH1	Acetyl-CoA hydrolase
OG0002202	COG3413	Predicted DNA binding protein
OG0002204	COG1237	Metal-dependent hydrolases of the beta-lactamase superfamily II
OG0002206	TIGR00895	MFS transporter, aromatic acid
OG0002207	COG2406	Protein distantly related to bacterial ferritins
OG0002229	PotE	Amino acid transporters
OG0002230	PHA02732	hypothetical protein; Provisional.
OG0002234	KOG1978	DNA mismatch repair protein - MLH2/PMS1/Pms2 family
OG0002235	KOG1978	DNA mismatch repair protein - MLH2/PMS1/Pms2 family
Metallosphaera_yellowstonensis_MK1
Ortholog ID	Gene name	Description
OG0000001	COG0675	Transposase and inactivated derivatives
OG0000002	COG3328	Transposase and inactivated derivatives
OG0000006	COG3385	Transposase and inactivated derivatives
OG0000008	COG0675	Transposase and inactivated derivatives
OG0000010	PF11485	Protein of unknown function (DUF3211)
OG0000038	COG1373	Predicted ATPase (AAA+ superfamily)
OG0000056	COG0675	Transposase and inactivated derivatives
OG0000066	SseA	Rhodanese-related sulfurtransferase
OG0000068	COG0675	Transposase and inactivated derivatives
OG0000069	COG0675	Transposase and inactivated derivatives
OG0000070	COG0675	Transposase and inactivated derivatives
OG0000087	COG3328	Transposase and inactivated derivatives
OG0000123	COG0675	Transposase and inactivated derivatives
OG0000124	COG1669	Predicted nucleotidyltransferases
OG0000125	COG1943	Transposase and inactivated derivatives
OG0000126	COG3385	Transposase and inactivated derivatives
OG0000129	COG2270	Permeases of the major facilitator superfamily
OG0001666	COG2250	Uncharacterized conserved protein related to C-terminal domain of eukaryotic chaperone, SACSIN
OG0001667	COG4113	Predicted nucleic acid-binding protein, contains PIN domain
OG0001670	STE14	Putative protein-S-isoprenylcysteine methyltransferase
OG0001672	COG1672	Predicted ATPase (AAA+ superfamily)
OG0001674	NirD	Ferredoxin subunits of nitrite reductase and ring-hydroxylating dioxygenases
OG0001675		hypothetical protein
OG0001811		hypothetical protein
OG0001813	COG1373	Predicted ATPase (AAA+ superfamily)
OG0001816	GloB	Zn-dependent hydrolases, including glyoxylases
OG0001821	HyuA	N-methylhydantoinase A/acetone carboxylase, beta subunit
OG0001828	COG2522	Predicted transcriptional regulator
OG0001829	COG1618	Predicted nucleotide kinase
OG0001858	COG5397	Uncharacterized conserved protein
OG0001883	FrdB	Succinate dehydrogenase/fumarate reductase, Fe-S protein subunit
OG0001895		hypothetical protein
OG0001896		hypothetical protein
OG0001898	COG2250	Uncharacterized conserved protein related to C-terminal domain of eukaryotic chaperone, SACSIN
OG0001900	HcaE	Phenylpropionate dioxygenase and related ring-hydroxylating dioxygenases, large terminal subunit
OG0001931	EutG	Alcohol dehydrogenase, class IV
OG0001933	PF12686	Protein of unknown function (DUF3800)
OG0001935		hypothetical protein
OG0001938	SPS1	Serine/threonine protein kinase
OG0001939	SPS1	Serine/threonine protein kinase
OG0001942	NarK	Nitrate/nitrite transporter
OG0001947	COG1753	Predicted antotoxin, copG family
OG0001948	COG2250	Uncharacterized conserved protein related to C-terminal domain of eukaryotic chaperone, SACSIN
OG0001950	COG3410	Uncharacterized conserved protein
OG0001951	COG1602	Uncharacterized conserved protein
OG0001952	SplB	DNA repair photolyase
OG0001953	SplB	DNA repair photolyase
OG0001955	PF02697	Putative antitoxin
OG0001963	AraJ	Arabinose efflux permease
OG0001964	AraJ	Arabinose efflux permease
OG0001966		hypothetical protein
OG0001967	COG1943	Transposase and inactivated derivatives
OG0001968	PRK14559	putative protein serine/threonine phosphatase; Provisional.
OG0001970	AraJ	Arabinose efflux permease
OG0001976	COG3415	Transposase and inactivated derivatives
OG0001977	COG3415	Transposase and inactivated derivatives
OG0001980	TerY	Uncharacterized protein encoded in toxicity protection region of plasmid R478, contains von Willebrand factor (vWF) domain
OG0001982		hypothetical protein
OG0001983	COG3369	Zinc finger domain containing protein (CDGSH-type)
OG0001985	COG2259	Predicted membrane protein
OG0001986		hypothetical protein
OG0001987		hypothetical protein
OG0001991	AbrB	Regulators of stationary/sporulation gene expression
OG0001992	COG1848	Predicted nucleic acid-binding protein, contains PIN domain
OG0001995	COG1078	HD superfamily phosphohydrolases
OG0001997	COG1765	Predicted redox protein, regulator of disulfide bond formation
OG0001999	PotE	Amino acid transporters
OG0002000	IlvB	Thiamine pyrophosphate-requiring enzymes
OG0002001	FlaJ	Archaeal flagella assembly protein J
OG0002004	COG3432	Predicted transcriptional regulator
OG0002009		hypothetical protein
OG0002010	COG4113	Predicted nucleic acid-binding protein, contains PIN domain
OG0002011	COG4113	Predicted nucleic acid-binding protein, contains PIN domain
OG0002012	VirB11	Type IV secretory pathway, VirB11 components, and related ATPases involved in archaeal flagella biosynthesis
OG0002013	VirB11	Type IV secretory pathway, VirB11 components, and related ATPases involved in archaeal flagella biosynthesis
OG0002014	TIGR02537	Archaeal flagellin N-terminal-like domain
OG0002015	COG3391	Uncharacterized conserved protein
OG0002016	COG3391	Uncharacterized conserved protein
OG0002017		hypothetical protein
OG0002023	Lrp	Transcriptional regulators
OG0002026	HutI	Imidazolonepropionase and related amidohydrolases
OG0002033	COG2250	Uncharacterized conserved protein related to C-terminal domain of eukaryotic chaperone, SACSIN
OG0002047		hypothetical protein
OG0002048		hypothetical protein
OG0002049		hypothetical protein
OG0002051	AcrR	Transcriptional regulator
OG0002053	COG1659	Uncharacterized protein, linocin/CFP29 homolog
OG0002056	COG2430	Uncharacterized conserved protein
OG0002058		hypothetical protein
OG0002061		hypothetical protein
OG0002062	ArsB	Na+/H+ antiporter NhaD and related arsenite permeases
OG0002072	COG1373	Predicted ATPase (AAA+ superfamily)
OG0002075	SbcC	ATPase involved in DNA repair
OG0002076	SbcC	ATPase involved in DNA repair
OG0002077		hypothetical protein
OG0002079	COG2342	Predicted extracellular endo alpha-1,4 polygalactosaminidase or related polysaccharide hydrolase
OG0002081	COG1669	Predicted nucleotidyltransferases
OG0002082	ZnuC	ABC-type Mn/Zn transport systems, ATPase component
OG0002083	MarR	Transcriptional regulators
OG0002087	COG1708	Predicted nucleotidyltransferases
OG0002090	RimL	Acetyltransferases, including N-acetylases of ribosomal proteins
OG0002091	COG1708	Predicted nucleotidyltransferases
OG0002092	COG1708	Predicted nucleotidyltransferases
OG0002094		hypothetical protein
OG0002095	COG5493	Uncharacterized conserved protein containing a coiled-coil domain
OG0002098	COG1203	CRISPR-associated helicase Cas3
OG0002099	Doc	Prophage maintenance system killer protein
OG0002102	COG2159	Predicted metal-dependent hydrolase of the TIM-barrel fold
OG0002104		hypothetical protein
OG0002105	PF14277	Domain of unknown function (DUF4364)
OG0002107	PF13412	Winged helix-turn-helix DNA-binding
OG0002108	PF04693	Archaeal putative transposase ISC1217
OG0002110	COG0393	Uncharacterized conserved protein
OG0002113	COG4938	Uncharacterized conserved protein
OG0002120	COG1743	Adenine-specific DNA methylase containing a Zn-ribbon
OG0002123	COG1373	Predicted ATPase (AAA+ superfamily)
OG0002125	VapC	Predicted nucleic acid-binding protein, contains PIN domain
OG0002133	COG1032	Fe-S oxidoreductase
OG0002134	COG5550	Predicted aspartyl protease
OG0002135	COG4006	Uncharacterized protein conserved in archaea
OG0002136	Spo0J	Stage 0 sporulation protein J (antagonist of Soj) containing ParB-like nuclease domain
OG0002137	COG3355	Predicted transcriptional regulator
OG0002138	COG3355	Predicted transcriptional regulator
OG0002139	COG2402	Predicted nucleic acid-binding protein, contains PIN domain
OG0002140	COG2402	Predicted nucleic acid-binding protein, contains PIN domain
OG0002141	COG4034	Uncharacterized protein conserved in archaea
OG0002143	COG1531	Uncharacterized protein conserved in archaea
OG0002144	HybF	Zn finger protein HypA/HybF (possibly regulating hydrogenase expression)
OG0002145	Mrp	ATPases involved in chromosome partitioning
OG0002146	HypF	Hydrogenase maturation factor
OG0002147	HyaD	Ni,Fe-hydrogenase maturation factor
OG0002148	HypC	Hydrogenase maturation factor
OG0002149	HypC	Hydrogenase maturation factor
OG0002150	COG0535	Predicted Fe-S oxidoreductases
OG0002151	HyaB	Ni,Fe-hydrogenase I large subunit
OG0002152	HyaB	Ni,Fe-hydrogenase I large subunit
OG0002153	PF06969	HemN C-terminal domain
OG0002154	HyaB	Ni,Fe-hydrogenase I large subunit
OG0002155	HyaA	Ni,Fe-hydrogenase I small subunit
OG0002156	COG2427	Uncharacterized conserved protein
OG0002157	COG1733	Predicted transcriptional regulators
OG0002158	COG1733	Predicted transcriptional regulators
OG0002159	AraD	Ribulose-5-phosphate 4-epimerase and related epimerases and aldolases
OG0002160	HypD	Hydrogenase maturation factor
OG0002161	HypC	Hydrogenase maturation factor
OG0002162	PriA	Primosomal protein N' (replication factor Y) - superfamily II helicase
OG0002163	HypE	Hydrogenase maturation factor
OG0002164	HypE	Hydrogenase maturation factor
OG0002165	PotE	Amino acid transporters
OG0002166	PotE	Amino acid transporters
OG0002167	COG1331	Highly conserved protein containing a thioredoxin domain
OG0002168	COG1331	Highly conserved protein containing a thioredoxin domain
OG0002169		hypothetical protein
OG0002170	PF02517	CPBP intramembrane metalloprotease
OG0002171		hypothetical protein
OG0002172	HyaA	Ni,Fe-hydrogenase I small subunit
OG0002173	HyaB	Ni,Fe-hydrogenase I large subunit
OG0002174	NarI	Nitrate reductase gamma subunit
OG0002175	GlpC	Fe-S oxidoreductase
OG0002176	GlpC	Fe-S oxidoreductase
OG0002177		hypothetical protein
OG0002178	CysI	Sulfite reductase, beta subunit (hemoprotein)
OG0002179	CysH	3'-phosphoadenosine 5'-phosphosulfate sulfotransferase (PAPS reductase)/FAD synthetase and related enzymes
OG0002180	MET3	ATP sulfurylase (sulfate adenylyltransferase)
OG0002182	COG4345	Uncharacterized protein conserved in archaea
OG0002183	COG2120	Uncharacterized proteins, LmbE homologs
OG0002184	MenG	Demethylmenaquinone methyltransferase
OG0002185	MenG	Demethylmenaquinone methyltransferase
OG0002186	SerA	Phosphoglycerate dehydrogenase and related dehydrogenases
OG0002187	GntR	Transcriptional regulators
OG0002188	cbiZ	Adenosylcobinamide amidohydrolase
OG0002190	AraJ	Arabinose efflux permease
OG0002191	UgpQ	Glycerophosphoryl diester phosphodiesterase
OG0002198	PetE	Plastocyanin
OG0002203	COG3413	Predicted DNA binding protein
OG0002205	TIGR00895	MFS transporter, aromatic acid
OG0002208	COG2406	Protein distantly related to bacterial ferritins
OG0002209	VirB11	Type IV secretory pathway, VirB11 components, and related ATPases involved in archaeal flagella biosynthesis
OG0002210	FlaH	Predicted ATPases involved in biogenesis of archaeal flagella
OG0002211	FlaH	Predicted ATPases involved in biogenesis of archaeal flagella
OG0002212		hypothetical protein
OG0002213	PF01917	Archaebacterial flagellin
OG0002214	FlaB	Archaeal flagellins
OG0002215	FlaB	Archaeal flagellins
OG0002216		hypothetical protein
OG0002217	flhG	Antiactivator of flagellar biosynthesis FleN, an ATPase
OG0002218	flhG	Antiactivator of flagellar biosynthesis FleN, an ATPase
OG0002219	PF12651	Ribbon-helix-helix domain
OG0002220	TroR	Mn-dependent transcriptional regulator
OG0002221	TroR	Mn-dependent transcriptional regulator
OG0002222		hypothetical protein
OG0002223	COG1708	Predicted nucleotidyltransferases
OG0002224	COG3350	Uncharacterized conserved protein
OG0002225	WcaG	Nucleoside-diphosphate-sugar epimerases
OG0002226	Ugd	Predicted UDP-glucose 6-dehydrogenase
OG0002227	GalU	UDP-glucose pyrophosphorylase
OG0002228	GalU	UDP-glucose pyrophosphorylase
OG0002231	RfaG	Glycosyltransferase
OG0002233	COG3328	Transposase and inactivated derivatives
OG0002236	COG2378	Predicted transcriptional regulator
OG0002237	COG2378	Predicted transcriptional regulator
Metallosphaera_cuprina_Ar-4
Ortholog ID	Gene name	Description
OG0001904	COG2810	Predicted type IV restriction endonuclease
OG0002039	COG1215	Glycosyltransferases, probably involved in cell wall biogenesis
OG0002040	COG3355	Predicted transcriptional regulator
OG0002041	COG3355	Predicted transcriptional regulator
OG0002042		hypothetical protein
OG0002043	COG2409	Predicted drug exporters of the RND superfamily
OG0002044	COG2409	Predicted drug exporters of the RND superfamily
OG0002045		hypothetical protein
OG0002046		hypothetical protein
OG0002047		hypothetical protein
OG0002048		hypothetical protein
OG0002049		hypothetical protein
OG0002050	COG1517	CRISPR system related protein
OG0002051	AcrR	Transcriptional regulator
OG0002052	AcrR	Transcriptional regulator
OG0002053	COG1659	Uncharacterized protein, linocin/CFP29 homolog
OG0002054	MscS	Small-conductance mechanosensitive channel
OG0002055	COG2430	Uncharacterized conserved protein
OG0002056	COG2430	Uncharacterized conserved protein
OG0002057		hypothetical protein
OG0002058		hypothetical protein
OG0002059	COG1848	Predicted nucleic acid-binding protein, contains PIN domain
OG0002060	COG1848	Predicted nucleic acid-binding protein, contains PIN domain
OG0002061		hypothetical protein
OG0002062	ArsB	Na+/H+ antiporter NhaD and related arsenite permeases
Node 1
Ortholog ID	Gene name	Description
OG0000008	COG0675	Transposase and inactivated derivatives
OG0000066	SseA	Rhodanese-related sulfurtransferase
OG0000069	COG0675	Transposase and inactivated derivatives
OG0000070	COG0675	Transposase and inactivated derivatives
OG0000124	COG1669	Predicted nucleotidyltransferases
OG0001666	COG2250	Uncharacterized conserved protein related to C-terminal domain of eukaryotic chaperone, SACSIN
OG0001667	COG4113	Predicted nucleic acid-binding protein, contains PIN domain
OG0001673	NirD	Ferredoxin subunits of nitrite reductase and ring-hydroxylating dioxygenases
OG0001674	NirD	Ferredoxin subunits of nitrite reductase and ring-hydroxylating dioxygenases
OG0001675		hypothetical protein
OG0001801	Smc	Chromosome segregation ATPases
OG0001811		hypothetical protein
OG0001813	COG1373	Predicted ATPase (AAA+ superfamily)
OG0001816	GloB	Zn-dependent hydrolases, including glyoxylases
OG0001829	COG1618	Predicted nucleotide kinase
OG0001883	FrdB	Succinate dehydrogenase/fumarate reductase, Fe-S protein subunit
OG0001895		hypothetical protein
OG0001896		hypothetical protein
OG0001930	Aes	Esterase/lipase
OG0001931	EutG	Alcohol dehydrogenase, class IV
OG0001932	EutG	Alcohol dehydrogenase, class IV
OG0001933	PF12686	Protein of unknown function (DUF3800)
OG0001935		hypothetical protein
OG0001938	SPS1	Serine/threonine protein kinase
OG0001939	SPS1	Serine/threonine protein kinase
OG0001940	ArcA	Arginine deiminase
OG0001941	PotE	Amino acid transporters
OG0001942	NarK	Nitrate/nitrite transporter
OG0001946	COG1753	Predicted antotoxin, copG family
OG0001948	COG2250	Uncharacterized conserved protein related to C-terminal domain of eukaryotic chaperone, SACSIN
OG0001950	COG3410	Uncharacterized conserved protein
OG0001951	COG1602	Uncharacterized conserved protein
OG0001952	SplB	DNA repair photolyase
OG0001953	SplB	DNA repair photolyase
OG0001956		hypothetical protein
OG0001958	TIGR01877	CRISPR-associated endoribonuclease Cas6
OG0001959	GlcD	FAD/FMN-containing dehydrogenases
OG0001960	GlcD	FAD/FMN-containing dehydrogenases
OG0001961	ArgE	Acetylornithine deacetylase/Succinyl-diaminopimelate desuccinylase and related deacylases
OG0001962	COG3413	Predicted DNA binding protein
OG0001963	AraJ	Arabinose efflux permease
OG0001964	AraJ	Arabinose efflux permease
OG0001965	PF02566	OsmC-like protein
OG0001966		hypothetical protein
OG0001967	COG1943	Transposase and inactivated derivatives
OG0001968	PRK14559	putative protein serine/threonine phosphatase; Provisional.
OG0001969	COG2872	Predicted metal-dependent hydrolases related to alanyl-tRNA synthetase HxxxH domain
OG0001970	AraJ	Arabinose efflux permease
OG0001975		hypothetical protein
OG0001980	TerY	Uncharacterized protein encoded in toxicity protection region of plasmid R478, contains von Willebrand factor (vWF) domain
OG0001982		hypothetical protein
OG0001983	COG3369	Zinc finger domain containing protein (CDGSH-type)
OG0001984	COG2259	Predicted membrane protein
OG0001986		hypothetical protein
OG0001987		hypothetical protein
OG0001988		hypothetical protein
OG0001989	PF07690	Predicted N-acetylglucosamine kinase
OG0001991	AbrB	Regulators of stationary/sporulation gene expression
OG0001992	COG1848	Predicted nucleic acid-binding protein, contains PIN domain
OG0001993	COG2971	Predicted N-acetylglucosamine kinase
OG0001995	COG1078	HD superfamily phosphohydrolases
OG0001997	COG1765	Predicted redox protein, regulator of disulfide bond formation
OG0001998	COG1765	Predicted redox protein, regulator of disulfide bond formation
OG0001999	PotE	Amino acid transporters
OG0002000	IlvB	Thiamine pyrophosphate-requiring enzymes
OG0002001	FlaJ	Archaeal flagella assembly protein J
OG0002002	FlaJ	Archaeal flagella assembly protein J
OG0002004	COG3432	Predicted transcriptional regulator
OG0002005	COG3432	Predicted transcriptional regulator
OG0002006		hypothetical protein
OG0002007	TIGR02228	signal peptidase I
OG0002008	TIGR02228	signal peptidase I
OG0002009		hypothetical protein
OG0002010	COG4113	Predicted nucleic acid-binding protein, contains PIN domain
OG0002011	COG4113	Predicted nucleic acid-binding protein, contains PIN domain
OG0002012	VirB11	Type IV secretory pathway, VirB11 components, and related ATPases involved in archaeal flagella biosynthesis
OG0002013	VirB11	Type IV secretory pathway, VirB11 components, and related ATPases involved in archaeal flagella biosynthesis
OG0002014	TIGR02537	archaeal flagellin N-terminal-like domain
OG0002015	COG3391	Uncharacterized conserved protein
OG0002063	AceB	Malate synthase
OG0002064	LldP	L-lactate permease
OG0002068	COG2366	Protein related to penicillin acylase
OG0002069	PotE	Amino acid transporters
OG0002070	CysI	Sulfite reductase, beta subunit (hemoprotein)
OG0002071	BisC	Anaerobic dehydrogenases, typically selenocysteine-containing
OG0002073	SIR2	NAD-dependent protein deacetylases, SIR2 family
OG0002078		hypothetical protein
OG0002080	COG1669	Predicted nucleotidyltransferases
OG0002085	COG1848	Predicted nucleic acid-binding protein, contains PIN domain
OG0002086	COG1708	Predicted nucleotidyltransferases
OG0002088	IbpA	Molecular chaperone (small heat shock protein)
OG0002089	AraJ	Arabinose efflux permease
OG0002096	COG1518	CRISPR-associated protein Cas1
OG0002097	COG1203	CRISPR-associated helicase Cas3
OG0002101	COG1583	CRISPR system related protein, RAMP superfamily
OG0002103	COG2159	Predicted metal-dependent hydrolase of the TIM-barrel fold
OG0002109	KOG2615	Permease of the major facilitator superfamily
OG0002111	TIGR01439	transcriptional regulator, AbrB family
OG0002114	COG4938	Uncharacterized conserved protein
OG0002115	AraJ	Arabinose efflux permease
OG0002116	AraJ	Arabinose efflux permease
OG0002117	PF04143	Sulphur transport
OG0002121	TIGR02128	bifunctional phosphoglucose/phosphomannose isomerase
OG0002126	VapC	Predicted nucleic acid-binding protein, contains PIN domain
OG0002127	PF04307	LexA-binding, inner membrane-associated putative hydrolase
OG0002128		hypothetical protein
OG0002129	COG1305	Transglutaminase-like enzymes, putative cysteine proteases
OG0002130	COG2308	Uncharacterized conserved protein
OG0002131	COG2308	Uncharacterized conserved protein
OG0002132	COG1032	Fe-S oxidoreductase
Node 2
Ortholog ID	Gene name	Description
OG0001743	COG5592	Uncharacterized conserved protein
OG0001747	NfnB	Nitroreductase
OG0001901	HcaE	Phenylpropionate dioxygenase and related ring-hydroxylating dioxygenases, large terminal subunit
OG0001906	COG3473	Maleate cis-trans isomerase
OG0001911	HcaD	Uncharacterized NAD(FAD)-dependent dehydrogenases
OG0001913		hypothetical protein
OG0001914	UspA	Universal stress protein UspA and related nucleotide-binding proteins
OG0001915	COG2110	Predicted phosphatase homologous to the C-terminal domain of histone macroH2A1
OG0001916	AraJ	Arabinose efflux permease
OG0001921	ThiC	Thiamine biosynthesis protein ThiC
OG0001928	UhpC	Sugar phosphate permease
OG0001929	Aes	Esterase/lipase

## Sheet: lost
Supplement Table S4B: Gene families underwent lost events in Metallosphaera spp. detected with COUNT.
Metallosphaera_cuprina_Ar-4
Ortholog ID	Gene name	Description
OG0001897		hypothetical protein
OG0001894		hypothetical protein
OG0001893	PF01656	CobQ/CobB/MinD/ParA nucleotide binding domain
OG0001892		hypothetical protein
OG0001891		hypothetical protein
OG0001890	COG3432	Predicted transcriptional regulator
OG0001889	COG3432	Predicted transcriptional regulator
OG0001888	PRK14559	putative protein serine/threonine phosphatase; Provisional.
OG0001887	COG1584	Predicted membrane protein
OG0001886	COG1545	Predicted nucleic-acid-binding protein containing a Zn-ribbon
OG0001885	COG1545	Predicted nucleic-acid-binding protein containing a Zn-ribbon
OG0001884	CatC1	Muconolactone delta-isomerase
OG0001883	FrdB	Succinate dehydrogenase/fumarate reductase, Fe-S protein subunit
OG0001882	FrdB	Succinate dehydrogenase/fumarate reductase, Fe-S protein subunit
OG0001881	TIGR02968	succinate dehydrogenase, hydrophobic membrane anchor protein
OG0001880	SdhC	Succinate dehydrogenase/fumarate reductase, cytochrome b subunit
OG0001879	SdhA	Succinate dehydrogenase/fumarate reductase, flavoprotein subunit
OG0001878	FumA	Tartrate dehydratase beta subunit/Fumarate hydratase class I, C-terminal domain
OG0001877	TtdA	Tartrate dehydratase alpha subunit/Fumarate hydratase class I, N-terminal domain
OG0001876	COG2055	Malate/L-lactate dehydrogenases
OG0001875	UxaA	Altronate dehydratase
OG0001874	UxaA	Altronate dehydratase
OG0001873	COG4948	L-alanine-DL-glutamate epimerase and related enzymes of enolase superfamily
OG0001872	GntR	Transcriptional regulators
OG0001871	Dcd	Deoxycytidine deaminase
OG0001870	COG2410	Predicted nuclease (RNAse H fold)
OG0001869	SfsA	DNA-binding protein, stimulates sugar fermentation
OG0001868	PRK07418	acetolactate synthase 3 catalytic subunit; Reviewed.
OG0001867	COG1938	Archaeal enzymes of ATP-grasp superfamily
OG0001866	COG1938	Archaeal enzymes of ATP-grasp superfamily
OG0001865	RfaG	Glycosyltransferase
OG0001864	TIGR01884	CRISPR locus-related DNA-binding protein
OG0001863	TIGR01884	CRISPR locus-related DNA-binding protein
OG0001862	ArsR	Predicted transcriptional regulators
OG0001861	AraJ	Arabinose efflux permease
OG0001860	UbiA	4-hydroxybenzoate polyprenyltransferase and related prenyltransferases
OG0001859	CDC6	Cdc6-related protein, AAA superfamily ATPase
OG0001858	COG5397	Uncharacterized conserved protein
OG0001857		hypothetical protein
OG0001856	COG2524	Predicted transcriptional regulator, contains C-terminal CBS domains
OG0001855	COG2524	Predicted transcriptional regulator, contains C-terminal CBS domains
OG0001854		hypothetical protein
OG0001853	CyoA	Heme/copper-type cytochrome/quinol oxidases, subunit 2
OG0001852	CyoA	Heme/copper-type cytochrome/quinol oxidases, subunit 2
OG0001851	TIGR03154	cytochrome b558/566, subunit A
OG0001850	TIGR03154	cytochrome b558/566, subunit A
OG0001849		hypothetical protein
OG0001848	PF07185	Protein of unknown function (DUF1404)
OG0001847		hypothetical protein
OG0001846		hypothetical protein
OG0001845		hypothetical protein
OG0001844		hypothetical protein
OG0001843	CaiD	Enoyl-CoA hydratase/carnithine racemase
OG0001842	CaiD	Enoyl-CoA hydratase/carnithine racemase
OG0001841	COG4934	Predicted protease
OG0001840	COG4934	Predicted protease
OG0001839	COG2340	Uncharacterized protein with SCP/PR1 domains
OG0001838	GloB	Zn-dependent hydrolases, including glyoxylases
OG0001837	GloB	Zn-dependent hydrolases, including glyoxylases
OG0001836	PotE	Amino acid transporters
OG0001835	UgpE	ABC-type sugar transport system, permease component
OG0001833	AraJ	Arabinose efflux permease
OG0001832	PotE	Amino acid transporters
OG0001831	FucP	Fucose permease
OG0001830	COG3357	Predicted transcriptional regulator containing an HTH domain fused to a Zn-ribbon
OG0001827	COG2522	Predicted transcriptional regulator
OG0001826	COG1011	Predicted hydrolase (HAD superfamily)
OG0001825	COG1373	Predicted ATPase (AAA+ superfamily)
OG0001824	IbpA	Molecular chaperone (small heat shock protein)
OG0001823	TIGR00900	H+ Antiporter protein
OG0001820	HyuA	N-methylhydantoinase A/acetone carboxylase, beta subunit
OG0001819	HyuB	N-methylhydantoinase B/acetone carboxylase, alpha subunit
OG0001818	COG5424	Pyrroloquinoline quinone (Coenzyme PQQ) biosynthesis protein C
OG0001817	GloB	Zn-dependent hydrolases, including glyoxylases
OG0001815	COG2041	Sulfite oxidase and related enzymes
OG0001814	COG2041	Sulfite oxidase and related enzymes
OG0001812	HtpX	Zn-dependent protease with chaperone function
OG0001810	COG3342	Uncharacterized conserved protein
OG0001809	COG3342	Uncharacterized conserved protein
OG0001808	COG0428	Predicted divalent heavy-metal cations transporter
OG0001806		hypothetical protein
OG0001805	PetE	Plastocyanin
OG0001804	PetE	Plastocyanin
OG0001803	NapH	Polyferredoxin
OG0001800	RimI	Acetyltransferases
OG0000000	COG0675	Transposase and inactivated derivatives
OG0000005	COG2452	Predicted site-specific integrase-resolvase
OG0000017	ProP	Permeases of the major facilitator superfamily
OG0000037	COG1373	Predicted ATPase (AAA+ superfamily)
OG0000039	PF04693	Archaeal putative transposase ISC1217
OG0000055	COG1848	Predicted nucleic acid-binding protein, contains PIN domain
OG0000067	COG1672	Predicted ATPase (AAA+ superfamily)
OG0000071	COG1672	Predicted ATPase (AAA+ superfamily)
OG0000072	AbrB	Regulators of stationary/sporulation gene expression
OG0000073	PutA	NAD-dependent aldehyde dehydrogenases
OG0000088	CyoB	Heme/copper-type cytochrome/quinol oxidases, subunit 1
OG0000122	VapC	Predicted nucleic acid-binding protein, contains PIN domain
OG0000127	COG5397	Uncharacterized conserved protein
OG0000128	COG2270	Permeases of the major facilitator superfamily
OG0001662	COG1571	Predicted DNA-binding protein containing a Zn-ribbon domain
OG0001663	McrB	GTPase subunit of restriction endonuclease
OG0001664	McrB	GTPase subunit of restriction endonuclease
OG0001665	COG1672	Predicted ATPase (AAA+ superfamily)
OG0001668	COG4113	Predicted nucleic acid-binding protein, contains PIN domain
OG0001669	STE14	Putative protein-S-isoprenylcysteine methyltransferase
OG0001671	PF14210	Domain of unknown function (DUF4322)
OG0001676	COG4113	Predicted nucleic acid-binding protein, contains PIN domain
OG0001677	COG4113	Predicted nucleic acid-binding protein, contains PIN domain
OG0001678	RfaG	Glycosyltransferase
Metallosphaera_sedula_DSM_5348
Ortholog ID	Gene name	Description
OG0001918	GlgB	1,4-alpha-glucan branching enzyme
OG0001919	TreY	Maltooligosyl trehalose synthase
OG0001922	MMT1	Predicted Co/Zn/Cd cation transporters
OG0001923	MMT1	Predicted Co/Zn/Cd cation transporters
OG0001924	QcrA	Rieske Fe-S protein
OG0001925	QcrA	Rieske Fe-S protein
OG0001926	CyoA	Heme/copper-type cytochrome/quinol oxidases, subunit 2
OG0001927	BisC	Anaerobic dehydrogenases, typically selenocysteine-containing
OG0001932	EutG	Alcohol dehydrogenase, class IV
OG0001912	HcaD	Uncharacterized NAD(FAD)-dependent dehydrogenases
OG0001907	COG3473	Maleate cis-trans isomerase
OG0001902	PF13463	Winged helix DNA-binding domain
OG0001788	Arp	FOG: Ankyrin repeat
OG0001785	FpaA	Uncharacterized flavoproteins
OG0001784	FpaA	Uncharacterized flavoproteins
OG0001749	TIGR01439	transcriptional regulator, AbrB family
OG0001748	COG1468	CRISPR-associated protein Cas4 (RecB family exonuclease)
OG0001739	SGA1	Glucoamylase and related glycosyl hydrolases
OG0001702	PitA	Phosphate/sulphate permeases
OG0001316	UgpB	ABC-type sugar transport system, periplasmic component
OG0001306	TIGR03094	sulfocyanin
OG0000665	SpeD	S-adenosylmethionine decarboxylase
Metallosphaera_tengchongensis_Ric-A
Ortholog ID	Gene name	Description
OG0000935	COG2512	Predicted membrane-associated trancriptional regulator
OG0000984	CzcD	Co/Zn/Cd efflux system component
OG0001680	RPL24A	Ribosomal protein L24E
OG0001681	RPL24A	Ribosomal protein L24E
OG0001682	COG1310	Predicted metal-dependent protease of the PAD1/JAB1 superfamily
OG0001683	COG1310	Predicted metal-dependent protease of the PAD1/JAB1 superfamily
OG0001685	CobL	Precorrin-6B methylase 1
OG0001688	ChlI	Mg-chelatase subunit ChlI
OG0001689	COG1645	Uncharacterized Zn-finger containing protein
OG0001691	COG1547	Predicted metal-dependent hydrolase
OG0001693	COG1590	Uncharacterized conserved protein
OG0001694	PgsA	Phosphatidylglycerophosphate synthase
OG0001695	PgsA	Phosphatidylglycerophosphate synthase
OG0001697	TIGR03826	flagellar operon protein TIGR03826
OG0001698	RAD18	RING-finger-containing E3 ubiquitin ligase
OG0001704	SirA	Predicted redox protein, regulator of disulfide bond formation
OG0001713	HyfB	Formate hydrogenlyase subunit 3/Multisubunit Na+/H+ antiporter, MnhD subunit
OG0001715	COG1204	Superfamily II helicase
OG0001716	COG2324	Predicted membrane protein
OG0001720	PotE	Amino acid transporters
OG0001730	COG1524	Uncharacterized proteins of the AP superfamily
OG0001738	MalK	ABC-type sugar transport systems, ATPase components
OG0001741	nadF	NAD kinase
OG0001744	QcrA	Rieske Fe-S protein
OG0001745	QcrA	Rieske Fe-S protein
OG0001746	NfnB	Nitroreductase
OG0001759	COG0121	Predicted glutamine amidotransferase
OG0001762	CaiC	Acyl-CoA synthetases (AMP-forming)/AMP-acid ligases II
OG0001763	CaiC	Acyl-CoA synthetases (AMP-forming)/AMP-acid ligases II
OG0001764	ProP	Permeases of the major facilitator superfamily
OG0001773	COG4243	Predicted membrane protein
OG0001779	COG2090	Uncharacterized protein conserved in archaea
OG0001780	Cof	Predicted hydrolases of the HAD superfamily
OG0001781	Cof	Predicted hydrolases of the HAD superfamily
OG0001783	SuhB	Archaeal fructose-1,6-bisphosphatase and related enzymes of inositol monophosphatase family
OG0001792	COG4900	Predicted metallopeptidase
OG0001793	COG4900	Predicted metallopeptidase
OG0001794	CbiB	Cobalamin biosynthesis protein CobD/CbiB
OG0001795	PRK13267	archaemetzincin-like protein; Reviewed.
OG0001796	PRK13267	archaemetzincin-like protein; Reviewed.
OG0001797	RPL43A	Ribosomal protein L37AE/L43A
OG0001798	RPL43A	Ribosomal protein L37AE/L43A
OG0001799	RPL37A	Ribosomal protein L37E
OG0001902	PF13463	Winged helix DNA-binding domain
OG0001908	AbrB	Regulators of stationary/sporulation gene expression
OG0001917	HypE	Hydrogenase maturation factor
OG0001922	MMT1	Predicted Co/Zn/Cd cation transporters
Metallosphaera_yellowstonensis_MK1
Ortholog ID	Gene name	Description
OG0000106	CbiQ	ABC-type cobalt transport system, permease component CbiQ and related transporters
OG0000107	CbiO	ABC-type cobalt transport system, ATPase component
OG0000931	COG3374	Predicted membrane protein
OG0000948	COG1848	Predicted nucleic acid-binding protein, contains PIN domain
OG0001306	TIGR03094	sulfocyanin
OG0001313	AraJ	Arabinose efflux permease
OG0001684	CobL	Precorrin-6B methylase 1
OG0001686	CobN	Cobalamin biosynthesis protein CobN and related Mg-chelatases
OG0001687	ChlI	Mg-chelatase subunit ChlI
OG0001701	COG0622	Predicted phosphoesterase
OG0001705	BisC	Anaerobic dehydrogenases, typically selenocysteine-containing
OG0001706	COG0517	FOG: CBS domain
OG0001714	COG1204	Superfamily II helicase
OG0001717	GuaA	GMP synthase - Glutamine amidotransferase domain
OG0001719	Ndh	NADH dehydrogenase, FAD-containing subunit
OG0001722	UreE	Urease accessory protein UreE
OG0001723	UreH	Urease accessory protein UreH
OG0001724	HypB	Ni2+-binding GTPase involved in regulation of expression and maturation of urease and hydrogenase
OG0001725	UreF	Urease accessory protein UreF
OG0001726	UreC	Urea amidohydrolase (urease) alpha subunit
OG0001727	UreA	Urea amidohydrolase (urease) gamma subunit
OG0001729	PutA	NAD-dependent aldehyde dehydrogenases
OG0001731	RbsK	Sugar kinases, ribokinase family
OG0001732	DapA	Dihydrodipicolinate synthase/N-acetylneuraminate lyase
OG0001733	TIGR00883	MFS transporter, metabolite
OG0001734	UgpB	ABC-type sugar transport system, periplasmic component
OG0001735	UgpA	ABC-type sugar transport systems, permease components
OG0001736	UgpE	ABC-type sugar transport system, permease component
OG0001737	MalK	ABC-type sugar transport systems, ATPase components
OG0001740	TehA	Tellurite resistance protein and related permeases
OG0001742	COG5592	Uncharacterized conserved protein
OG0001749	TIGR01439	transcriptional regulator, AbrB family
OG0001750	PotE	Amino acid transporters
OG0001751	PotE	Amino acid transporters
OG0001758	TIGR03876	CRISPR type I-A/APERN-associated protein CsaX
OG0001760	COG0121	Predicted glutamine amidotransferase
OG0001761	Lpd	Pyruvate/2-oxoglutarate dehydrogenase complex, dihydrolipoamide dehydrogenase (E3) component, and related enzymes
OG0001765	AraJ	Arabinose efflux permease
OG0001766	AraJ	Arabinose efflux permease
OG0001767	PulA	Type II secretory pathway, pullulanase PulA and related glycosidases
OG0001768	COG1501	Alpha-glucosidases, family 31 of glycosyl hydrolases
OG0001769	COG1032	Fe-S oxidoreductase
OG0001770	COG2013	Uncharacterized conserved protein
OG0001771	COG1917	Uncharacterized conserved protein, contains double-stranded beta-helix domain
OG0001772	CAT5	Ubiquinone biosynthesis protein COQ7
OG0001774	COG4243	Predicted membrane protein
OG0001776	UbiE	Methylase involved in ubiquinone/menaquinone biosynthesis
OG0001777	COG1695	Predicted transcriptional regulators
OG0001778	ARO8	Transcriptional regulators containing a DNA-binding HTH domain and an aminotransferase domain (MocR family) and their eukaryotic orthologs
OG0001786	AslB	Arylsulfatase regulator (Fe-S oxidoreductase)
OG0001787	Lrp	Transcriptional regulators
OG0001789	AraJ	Arabinose efflux permease
OG0001790	TauA	ABC-type nitrate/sulfonate/bicarbonate transport systems, periplasmic components
OG0001791	WrbA	Multimeric flavodoxin WrbA
OG0001907	COG3473	Maleate cis-trans isomerase
OG0001909	AbrB	Regulators of stationary/sporulation gene expression
OG0001910		hypothetical protein
OG0001912	HcaD	Uncharacterized NAD(FAD)-dependent dehydrogenases
OG0001918	GlgB	1,4-alpha-glucan branching enzyme
OG0001919	TreY	Maltooligosyl trehalose synthase
OG0001920	ThiC	Thiamine biosynthesis protein ThiC
OG0001923	MMT1	Predicted Co/Zn/Cd cation transporters
OG0001924	QcrA	Rieske Fe-S protein
OG0001925	QcrA	Rieske Fe-S protein
OG0001926	CyoA	Heme/copper-type cytochrome/quinol oxidases, subunit 2
OG0001927	BisC	Anaerobic dehydrogenases, typically selenocysteine-containing
Metallosphaera_hakonensis_HO1-1
Ortholog ID	Gene name	Description
OG0001920	ThiC	Thiamine biosynthesis protein ThiC
OG0001917	HypE	Hydrogenase maturation factor
OG0001910		hypothetical protein
OG0001909	AbrB	Regulators of stationary/sporulation gene expression
OG0001908	AbrB	Regulators of stationary/sporulation gene expression
OG0001775	BioB	Biotin synthase and related enzymes
OG0001782	SSL2	DNA or RNA helicases of superfamily II
OG0001757	TIGR03876	CRISPR type I-A/APERN-associated protein CsaX
OG0001756	COG2254	Predicted HD superfamily hydrolase, possibly a nuclease
OG0001755	COG1203	CRISPR-associated helicase Cas3
OG0001754	COG1688	CRISPR system related protein, RAMP superfamily
OG0001753	COG1857	CRISPR system related protein
OG0001752	TIGR01878	CRISPR type I-A/APERN-associated protein Csa5
OG0001728	UreA	Urea amidohydrolase (urease) gamma subunit
OG0001721	WcaA	Glycosyltransferases involved in cell wall biogenesis
OG0001718	FcbC	Predicted thioesterase
OG0001712	HyfB	Formate hydrogenlyase subunit 3/Multisubunit Na+/H+ antiporter, MnhD subunit
OG0001711	HycE	Ni,Fe-hydrogenase III large subunit
OG0001710	COG3260	Ni,Fe-hydrogenase III small subunit
OG0001709	HyfB	Formate hydrogenlyase subunit 3/Multisubunit Na+/H+ antiporter, MnhD subunit
OG0001708	HyfC	Formate hydrogenlyase subunit 4
OG0001707	COG0517	FOG: CBS domain
OG0001703	RhaT	Permeases of the drug/metabolite transporter (DMT) superfamily
OG0001700	COG0622	Predicted phosphoesterase
OG0001699	Pgk	3-phosphoglycerate kinase
OG0001696	DYS1	Deoxyhypusine synthase
OG0001692	COG2178	Predicted RNA-binding protein of the translin family
OG0001690	COG2102	Predicted ATPases of PP-loop superfamily
OG0000103	Smc	Chromosome segregation ATPases
OG0000102	RfbX	Membrane protein involved in the export of O-antigen and teichoic acid
Node 1
Ortholog ID	Gene name	Description
OG0000101	COG1216	Predicted glycosyltransferases
OG0001903		hypothetical protein
OG0001905	WcaA	Glycosyltransferases involved in cell wall biogenesis
Node 2
Ortholog ID	Gene name	Description
OG0000004	Soj	ATPases involved in chromosome partitioning
OG0000007	COG0675	Transposase and inactivated derivatives
OG0000018	COG0675	Transposase and inactivated derivatives
OG0000086	Smc	Chromosome segregation ATPases
OG0001679	RfaG	Glycosyltransferase
OG0001807	AbrB	Regulators of stationary/sporulation gene expression
OG0001822	COG1373	Predicted ATPase (AAA+ superfamily)
OG0001834	TIGR00293	prefoldin, alpha subunit
OG0001899	MaoC	Acyl dehydratase
OG0001934		hypothetical protein
OG0001936	COG1373	Predicted ATPase (AAA+ superfamily)
OG0001937	COG2159	Predicted metal-dependent hydrolase of the TIM-barrel fold
OG0001943	COG5466	Predicted small metal-binding protein
OG0001944	COG5466	Predicted small metal-binding protein
OG0001949	COG3410	Uncharacterized conserved protein
OG0001954	PF02697	Putative antitoxin
OG0001957	COG1517	CRISPR system related protein
OG0001971	GloB	Zn-dependent hydrolases, including glyoxylases
OG0001972	COG1378	Predicted transcriptional regulators
OG0001973	MelB	Na+/melibiose symporter and related transporters
OG0001974	MelB	Na+/melibiose symporter and related transporters
OG0001978		hypothetical protein
OG0001979		hypothetical protein
OG0001981	TerY	Uncharacterized protein encoded in toxicity protection region of plasmid R478, contains von Willebrand factor (vWF) domain
OG0001990	COG4274	Uncharacterized conserved protein
OG0001994	COG1078	HD superfamily phosphohydrolases
OG0002003		hypothetical protein
OG0002018		hypothetical protein
OG0002019	ProP	Permeases of the major facilitator superfamily
OG0002020	COG1468	CRISPR-associated protein Cas4 (RecB family exonuclease)
OG0002021	TIGR01884	CRISPR locus-related DNA-binding protein
OG0002024		hypothetical protein
OG0002025	CaiA	Acyl-CoA dehydrogenases
OG0002027	COG2368	Aromatic ring hydroxylase
OG0002028	AraJ	Arabinose efflux permease
OG0002029	FabG	Dehydrogenases with different specificities (related to short-chain alcohol dehydrogenases)
OG0002030	CaiC	Acyl-CoA synthetases (AMP-forming)/AMP-acid ligases II
OG0002031	COG1848	Predicted nucleic acid-binding protein, contains PIN domain
OG0002032	MntH	Mn2+ and Fe2+ transporters of the NRAMP family
OG0002034	COG4309	Uncharacterized conserved protein
OG0002035	COG4342	Uncharacterized protein conserved in archaea
OG0002037	COG2159	Predicted metal-dependent hydrolase of the TIM-barrel fold
OG0002038	COG2159	Predicted metal-dependent hydrolase of the TIM-barrel fold
OG0002238	PF05584	Sulfolobus plasmid regulatory protein
OG0002239	TIGR00900	H+ Antiporter protein
OG0002240	Acs	Acyl-coenzyme A synthetases/AMP-(fatty) acid ligases
OG0002241	TenA	Putative transcription activator
OG0002242	TenA	Putative transcription activator
OG0002243	COG1520	FOG: WD40-like repeat
OG0002244	COG1520	FOG: WD40-like repeat
OG0002245		hypothetical protein
OG0002246	COG4076	Predicted RNA methylase
OG0002247	COG4076	Predicted RNA methylase

## Sheet: expanded
Supplement Table S4C: Gene families underwent expanded events in Metallosphaera spp. detected with COUNT.
Metallosphaera_hakonensis_HO1-1
Ortholog ID	Gene name	Description
OG0000005	COG2452	Predicted site-specific integrase-resolvase
OG0000055	COG1848	Predicted nucleic acid-binding protein, contains PIN domain
OG0000061	PF06157	Protein of unknown function (DUF973)
OG0000067	COG1672	Predicted ATPase (AAA+ superfamily)
OG0000069	COG0675	Transposase and inactivated derivatives
OG0000072	AbrB	Regulators of stationary/sporulation gene expression
OG0000080	RhaT	Permeases of the drug/metabolite transporter (DMT) superfamily
OG0000122	VapC	Predicted nucleic acid-binding protein, contains PIN domain
OG0000127	COG5397	Uncharacterized conserved protein
OG0000948	COG1848	Predicted nucleic acid-binding protein, contains PIN domain
OG0000931	COG3374	Predicted membrane protein
OG0000984	CzcD	Co/Zn/Cd efflux system component
OG0001306	TIGR03094	sulfocyanin
OG0001316	UgpB	ABC-type sugar transport system, periplasmic component
OG0001665	COG1672	Predicted ATPase (AAA+ superfamily)
OG0001674	NirD	Ferredoxin subunits of nitrite reductase and ring-hydroxylating dioxygenases
OG0001675		hypothetical protein
OG0001747	NfnB	Nitroreductase
OG0001749	TIGR01439	transcriptional regulator, AbrB family
OG0001811		hypothetical protein
OG0001813	COG1373	Predicted ATPase (AAA+ superfamily)
OG0001956		hypothetical protein
Metallosphaera_sedula_DSM_5348
Ortholog ID	Gene name	Description
OG0000048	COG5551	CRISPR system related protein, RAMP superfamily
OG0000065	SseA	Rhodanese-related sulfurtransferase
OG0000077	DppD	ABC-type dipeptide/oligopeptide/nickel transport system, ATPase component
OG0000084	CobM	Precorrin-4 methylase
OG0000085	GlcD	FAD/FMN-containing dehydrogenases
OG0000096	Soj	ATPases involved in chromosome partitioning
OG0000098	AraJ	Arabinose efflux permease
OG0000103	Smc	Chromosome segregation ATPases
OG0000104	CoxL	Aerobic-type carbon monoxide dehydrogenase, large subunit CoxL/CutL homologs
OG0000106	CbiQ	ABC-type cobalt transport system, permease component CbiQ and related transporters
OG0000107	CbiO	ABC-type cobalt transport system, ATPase component
OG0000113	TIGR03815	helicase/secretion neighborhood CpaE-like protein
OG0000114	DppB	ABC-type dipeptide/oligopeptide/nickel transport systems, permease components
OG0000116	CamS	Protein involved in pheromone biosynthesis
OG0001667	COG4113	Predicted nucleic acid-binding protein, contains PIN domain
OG0001671	PF14210	Domain of unknown function (DUF4322)
OG0001673	NirD	Ferredoxin subunits of nitrite reductase and ring-hydroxylating dioxygenases
OG0001932	EutG	Alcohol dehydrogenase, class IV
Metallosphaera_cuprina_Ar-4
Ortholog ID	Gene name	Description
OG0000031	RfaG	Glycosyltransferase
OG0000059	WcaA	Glycosyltransferases involved in cell wall biogenesis
OG0000060	WcaA	Glycosyltransferases involved in cell wall biogenesis
OG0000076	AmtB	Ammonia permease
OG0000079	COG4122	Predicted O-methyltransferase
OG0000080	RhaT	Permeases of the drug/metabolite transporter (DMT) superfamily
OG0000103	Smc	Chromosome segregation ATPases
OG0000105	Lrp	Transcriptional regulators
OG0000106	CbiQ	ABC-type cobalt transport system, permease component CbiQ and related transporters
OG0000107	CbiO	ABC-type cobalt transport system, ATPase component
OG0000109	COG3413	Predicted DNA binding protein
OG0001743	COG5592	Uncharacterized conserved protein
Metallosphaera_tengchongensis_Ric-A
Ortholog ID	Gene name	Description
OG0000007	COG0675	Transposase and inactivated derivatives
OG0000016	COG2129	Predicted phosphoesterases, related to the Icc protein
OG0000067	COG1672	Predicted ATPase (AAA+ superfamily)
OG0000076	AmtB	Ammonia permease
OG0000079	COG4122	Predicted O-methyltransferase
OG0000089	PaaD	Predicted metal-sulfur cluster biosynthetic enzyme
OG0000092	COG1215	Glycosyltransferases, probably involved in cell wall biogenesis
OG0000097	AraJ	Arabinose efflux permease
OG0000122	VapC	Predicted nucleic acid-binding protein, contains PIN domain
OG0000097	AraJ	Arabinose efflux permease
OG0000122	VapC	Predicted nucleic acid-binding protein, contains PIN domain
OG0000127	COG5397	Uncharacterized conserved protein
OG0001306	TIGR03094	sulfocyanin
OG0001313	AraJ	Arabinose efflux permease
OG0001668	COG4113	Predicted nucleic acid-binding protein, contains PIN domain
OG0001676	COG4113	Predicted nucleic acid-binding protein, contains PIN domain
OG0001677	COG4113	Predicted nucleic acid-binding protein, contains PIN domain
OG0001678	RfaG	Glycosyltransferase
OG0001679	RfaG	Glycosyltransferase
Metallosphaera_yellowstonensis_MK1
Ortholog ID	Gene name	Description
OG0000031	RfaG	Glycosyltransferase
OG0000037	COG1373	Predicted ATPase (AAA+ superfamily)
OG0000054	COG1106	Predicted ATPases
OG0000055	COG1848	Predicted nucleic acid-binding protein, contains PIN domain
OG0000057	SfcA	Malic enzyme
OG0000059	WcaA	Glycosyltransferases involved in cell wall biogenesis
OG0000072	AbrB	Regulators of stationary/sporulation gene expression
OG0000073	PutA	NAD-dependent aldehyde dehydrogenases
OG0000075	DdpA	ABC-type dipeptide transport system, periplasmic component
OG0000084	CobM	Precorrin-4 methylase
OG0000085	GlcD	FAD/FMN-containing dehydrogenases
OG0000088	CyoB	Heme/copper-type cytochrome/quinol oxidases, subunit 1
OG0000090	RPB9	DNA-directed RNA polymerase, subunit M/Transcription elongation factor TFIIS
OG0000091	COG2260	Predicted Zn-ribbon RNA-binding protein
OG0000093	COG1215	Glycosyltransferases, probably involved in cell wall biogenesis
OG0000094	PF01402	Ribbon-helix-helix protein, copG family
OG0000095		hypothetical protein
OG0000099	RfbD	dTDP-4-dehydrorhamnose reductase
OG0000100	RfbA	dTDP-glucose pyrophosphorylase
OG0000101	COG1216	Predicted glycosyltransferases
OG0000102	RfbX	Membrane protein involved in the export of O-antigen and teichoic acid
OG0000108	COG3189	Uncharacterized conserved protein
OG0000110	TIGR04460	enduracididine biosynthesis enzyme MppR
OG0000111	COG1695	Predicted transcriptional regulators
OG0000112	COG1695	Predicted transcriptional regulators
OG0000115	IlvB	Thiamine pyrophosphate-requiring enzymes
OG0000117	CamS	Protein involved in sex pheromone biosynthesis
OG0000118		hypothetical protein
OG0000119		hypothetical protein
OG0000120		hypothetical protein
OG0000121	RimI	Acetyltransferases
OG0000128	COG2270	Permeases of the major facilitator superfamily
OG0000665	SpeD	S-adenosylmethionine decarboxylase
OG0000935	COG2512	Predicted membrane-associated trancriptional regulator
OG0001662	COG1571	Predicted DNA-binding protein containing a Zn-ribbon domain
OG0001663	McrB	GTPase subunit of restriction endonuclease
OG0001664	McrB	GTPase subunit of restriction endonuclease
OG0001669	STE14	Putative protein-S-isoprenylcysteine methyltransferase
OG0001807	AbrB	Regulators of stationary/sporulation gene expression
OG0001899	MaoC	Acyl dehydratase
OG0002037	COG2159	Predicted metal-dependent hydrolase of the TIM-barrel fold
OG0002038	COG2159	Predicted metal-dependent hydrolase of the TIM-barrel fold
Node 1
Ortholog ID	Gene name	Description
OG0000016	COG2129	Predicted phosphoesterases, related to the Icc protein
OG0000054	COG1106	Predicted ATPases
OG0000057	SfcA	Malic enzyme
OG0000073	PutA	NAD-dependent aldehyde dehydrogenases
OG0000074	DdpA	ABC-type dipeptide transport system, periplasmic component
OG0000088	CyoB	Heme/copper-type cytochrome/quinol oxidases, subunit 1
Node 2
Ortholog ID	Gene name	Description
OG0000064	PotE	Amino acid transporters

## Sheet: contracted
Supplement Table S4D: Gene families underwent contracted events in Metallosphaera spp. detected with COUNT.
Metallosphaera_hakonensis_HO1-1
Ortholog ID	Gene name	Description
OG0000058	NuoI	Formate hydrogenlyase subunit 6/NADH:ubiquinone oxidoreductase 23 kD subunit (chain I)
OG0000051	NapH	Polyferredoxin
OG0000043	KefB	Kef-type K+ transport systems, membrane components
OG0000029	Soj	ATPases involved in chromosome partitioning
Metallosphaera_sedula_DSM_5348
Ortholog ID	Gene name	Description
OG0000063	CyoB	Heme/copper-type cytochrome/quinol oxidases, subunit 1
OG0000062	CyoB	Heme/copper-type cytochrome/quinol oxidases, subunit 1
Metallosphaera_cuprina_Ar-4
Ortholog ID	Gene name	Description
OG0000049	AraJ	Arabinose efflux permease
Metallosphaera_tengchongensis_Ric-A
Ortholog ID	Gene name	Description
OG0000013	ProP	Permeases of the major facilitator superfamily
OG0000029	Soj	ATPases involved in chromosome partitioning
OG0000040	UspA	Universal stress protein UspA and related nucleotide-binding proteins
OG0000041	COG1011	Predicted hydrolase (HAD superfamily)
OG0000047	PlcC	Phospholipase C
OG0000052	CoxS	Aerobic-type carbon monoxide dehydrogenase, small subunit CoxS/CutS homologs
Metallosphaera_yellowstonensis_MK1
Ortholog ID	Gene name	Description
OG0000042	COG1011	Predicted hydrolase (HAD superfamily)
OG0000044	SGA1	Glucoamylase and related glycosyl hydrolases
OG0000045	ProP	Permeases of the major facilitator superfamily
OG0000046	UhpC	Sugar phosphate permease
OG0000050	CoxL	Aerobic-type carbon monoxide dehydrogenase, large subunit CoxL/CutL homologs
OG0000053	COG1444	Predicted P-loop ATPase fused to an acetyltransferase
OG0000058	NuoI	Formate hydrogenlyase subunit 6/NADH:ubiquinone oxidoreductase 23 kD subunit (chain I)
OG0000062	CyoB	Heme/copper-type cytochrome/quinol oxidases, subunit 1
OG0000063	CyoB	Heme/copper-type cytochrome/quinol oxidases, subunit 1
Node 2
Ortholog ID	Gene name	Description
OG0000005	COG2452	Predicted site-specific integrase-resolvase
OG0000017	ProP	Permeases of the major facilitator superfamily
OG0000048	COG5551	CRISPR system related protein, RAMP superfamily
OG0000065	SseA	Rhodanese-related sulfurtransferase
OG0000078	COG4122	Predicted O-methyltransferase
OG0000081	COG1518	CRISPR-associated protein Cas1
OG0000082	COG1343	CRISPR-associated protein Cas2
OG0000083	COG4343	CRISPR-associated protein, RecB family exonuclease
