# Supplementary material for: Comparative Genomic Analysis Reveals the Metabolism and Evolution of the Thermophilic Archaeal Genus Metallosphaera
Source: Front Microbiol. 2020 Jun 19;11:1192. doi: 10.3389/fmicb.2020.01192 (PMC7325606; doi:10.3389/fmicb.2020.01192)
Supplement: TABLE S5 — Selection pressure on gene families of Metallosphaera spp. [file Table_5.XLSX]

## Sheet: Sheet1
Supplement Table S5: Selection pressure on gene familiesof Metallosphaera spp. using the Fixed Effects Likelihood (FEL) method.
Ortholog ID	dN/dS value	Site(s) under positive/diversifying selection	Site(s) under negative/purifying selection	Gene name	Description
OG0000000	0.41	4	88	COG675	Transposase and inactivated derivatives
OG0000001	1.01	3	2	COG369	Predicted transcriptional regulators containing the CopG/Arc/MetJ DNA-binding domain
OG0000002	0.291	6	49	RPS28A	Ribosomal protein S28E/S33
OG0000003	0.0602	1	219	RPC1	DNA-directed RNA polymerase, subunit RPC1 (contains C4-type Zn-finger)
OG0000004	0.683	1	16	RPL39	Ribosomal protein L39E
OG0000005	0.198	0	102	COG1881	Phospholipid-binding protein
OG0000006	0.288	9	61	COG1698	Uncharacterized protein conserved in archaea
OG0000007	0.23	3	137	RpsL	Ribosomal protein S12
OG0000008	0.215	2	67		hypothetical protein
OG0000009	0.112	2	94	Lrp	Transcriptional regulators
OG0000010	0.541	4	10	TIGR2793	nickel-responsive transcriptional regulator NikR
OG0000011	0.0154	0	735	COG244	Predicted peroxiredoxins
OG0000012	0.352	0	4	COG2373	Large extracellular alpha-helical protein
OG0000013	0.067	0	362	PhoU	Phosphate uptake regulator
OG0000014	0.16	7	409	SPT15	TATA-box binding protein (TBP), component of TFIID and TFIIIB
OG0000015	0.0275	0	426		hypothetical protein
OG0000016	0.0335	0	267	KOG976	Rho/Rac1-interacting serine/threonine kinase Citron
OG0000017	0.0624	1	300	AbrB	Regulators of stationary/sporulation gene expression
OG0000018	0.201	3	161	DRG	Predicted GTPase
OG0000019	0.0326	0	189	VirB11	Type IV secretory pathway, VirB11 components, and related ATPases involved in archaeal flagella biosynthesis
OG0000020	0.024	0	510	COG1888	Uncharacterized protein conserved in archaea
OG0000021	0.00735	0	48	RpsJ	Ribosomal protein S1
OG0000022	0.0538	1	776	COG517	FOG: CBS domain
OG0000023	0.0316	0	399	ModE	N-terminal domain of molybdenum-binding protein
OG0000024	0.0674	0	227	MarC	Multiple antibiotic transporter
OG0000025	0.0152	0	517	MalK	ABC-type sugar transport systems, ATPase components
OG0000026	0.0271	0	439	RecA	RecA/RadA recombinase
OG0000027	0.0355	0	560	PRK4172	phenylalanyl-tRNA synthetase subunit alpha; Provisional.
OG0000028	0.0278	0	338	HdrA	Heterodisulfide reductase, subunit A and related polyferredoxins
OG0000029	0.0429	0	175	COG1716	FOG: FHA domain
OG0000030	0.0529	0	123	NtpB	Archaeal/vacuolar-type H+-ATPase subunit B
OG0000031	0.0633	1	208	COG3374	Predicted membrane protein
OG0000032	0.0543	0	261	Ssh1b	Archaeal DNA-binding protein
OG0000033	0.0526	0	391	RimK	Glutathione synthase/Ribosomal protein S6 modification enzyme (glutaminyl transferase)
OG0000034	0.0442	0	270	Mrp	ATPases involved in chromosome partitioning
OG0000035	0.0293	0	360		hypothetical protein
OG0000036	0.0226	0	350	DppB	ABC-type dipeptide/oligopeptide/nickel transport systems, permease components
OG0000037	0.0856	2	209	HdrC	Heterodisulfide reductase, subunit C
OG0000038	0.226	2	27	Asd	Aspartate-semialdehyde dehydrogenase
OG0000039	0.0656	1	453	RpsK	Ribosomal protein S11
OG0000040	0.0224	0	125	AhpC	Peroxiredoxin
OG0000041	0.042	0	172	Sss1	Preprotein translocase subunit Sss1
OG0000042	0.0412	1	124	LplA	Lipoate-protein ligase A
OG0000043	0.0263	0	305	NuoI	Formate hydrogenlyase subunit 6/NADH:ubiquinone oxidoreductase 23 kD subunit (chain I)
OG0000044	0.0684	0	422	COG517	FOG: CBS domain
OG0000045	0.0372	0	486	COG2524	Predicted transcriptional regulator, contains C-terminal CBS domains
OG0000046	0.0492	1	261	HcaD	Uncharacterized NAD(FAD)-dependent dehydrogenases
OG0000047	0.0904	2	336	GltB	Glutamate synthase domain 2
OG0000048	0.108	4	146	TIGR385	periplasmic protein thiol
OG0000049	0.0365	1	414	PRE1	2S proteasome, alpha and beta subunits
OG0000050	0.0405	0	618	COG127	Xanthosine triphosphate pyrophosphatase
OG0000051	0.0437	0	459	TIGR2537	archaeal flagellin N-terminal-like domain
OG0000052	0.0309	0	138	COG3355	Predicted transcriptional regulator
OG0000053	0.0452	2	584	COG1392	Phosphate transport regulator (distant homolog of PhoU)
OG0000054	0.0547	5	147	TEF1	Translation elongation factor EF-1alpha (GTPase)
OG0000055	0.132	2	69	FrnE	Predicted dithiol-disulfide isomerase involved in polyketide biosynthesis
OG0000056	0.227	5	107	Ssh1b	Archaeal DNA-binding protein
OG0000057	0.0399	0	336	TIGR4	phosphodiesterase, MJ936 family
OG0000058	0.0133	0	93	COG2522	Predicted transcriptional regulator
OG0000059	0.243	7	91	COG1259	Uncharacterized conserved protein
OG0000060	0.105	1	130	COG1573	Uracil-DNA glycosylase
OG0000061	0.167	1	102	GroL	Chaperonin GroEL (HSP6 family)
OG0000062	0.0285	1	450	PDX2	Predicted glutamine amidotransferase involved in pyridoxine biosynthesis
OG0000063	0.0285	1	450	COG714	MoxR-like ATPases
OG0000064	0.0242	0	425	SpoVK	ATPases of the AAA+ class
OG0000065	0.0615	0	183		hypothetical protein
OG0000066	0.235	0	30	UspA	Universal stress protein UspA and related nucleotide-binding proteins
OG0000067	0.235	0	30	HdrB	Heterodisulfide reductase, subunit B
OG0000068	0.24	1	26	CbiD	Cobalamin biosynthesis protein CbiD
OG0000069	0.114	3	137	PelA	Predicted RNA-binding proteins
OG0000070	0.391	2	34	SelD	Selenophosphate synthase
OG0000071	0.0565	0	256	COG296	cob(I)alamin adenosyltransferase
OG0000072	0.0599	0	50	PaaY	Carbonic anhydrases/acetyltransferases, isoleucine patch superfamily
OG0000073	0.0523	2	277	COG428	Predicted membrane protein
OG0000074	0.0264	1	659	COG3435	Gentisate 1,2-dioxygenase
OG0000075	0.106	7	154	COG2368	Aromatic ring hydroxylase
OG0000076	0.0386	1	369	COG2425	Uncharacterized protein containing a von Willebrand factor type A (vWA) domain
OG0000077	0.0417	0	165	Lrp	Transcriptional regulators
OG0000078	0.0556	2	78	COG234	Predicted membrane protein
OG0000079	0.109	3	446	MhpC	Predicted hydrolases or acyltransferases (alpha/beta hydrolase superfamily)
OG0000080	0.0467	2	196	SufB	Cysteine desulfurase activator SufB
OG0000081	0.135	1	143	NuoH	NADH:ubiquinone oxidoreductase subunit 1 (chain H)
OG0000082	0.138	2	43	COG1697	DNA topoisomerase VI, subunit A
OG0000083	0.14	1	129	LplA	Lipoate-protein ligase A
OG0000084	0.0703	2	139		hypothetical protein
OG0000085	0.0406	0	293	COG446	Uncharacterized protein conserved in archaea
OG0000086	0.138	2	72	HdrB	Heterodisulfide reductase, subunit B
OG0000087	0.0933	2	21	CcmA	ABC-type multidrug transport system, ATPase component
OG0000088	0.198	1	288	GlnA	Glutamine synthetase
OG0000089	0.035	0	91	COG135	Predicted alternative tryptophan synthase beta-subunit (paralog of TrpB)
OG0000090	0.0326	0	70	SEN2	tRNA splicing endonuclease
OG0000091	0.105	0	23	DnaX	DNA polymerase III, gamma/tau subunits
OG0000092	0.128	1	129	Icd	Isocitrate dehydrogenases
OG0000094	0.115	4	229	COG388	Predicted amidohydrolase
OG0000095	0.0397	0	108	RimI	Acetyltransferases
OG0000096	0.0839	0	85	CyoA	Heme/copper-type cytochrome/quinol oxidases, subunit 2
OG0000097	0.0301	1	352	CyoA	Heme/copper-type cytochrome/quinol oxidases, subunit 2
OG0000098	0.109	2	93	COG2524	Predicted transcriptional regulator, contains C-terminal CBS domains
OG0000099	0.185	3	101	COG3432	Predicted transcriptional regulator
OG0000100	0.0778	1	169	GRS1	Glycyl-tRNA synthetase (class II)
OG0000101	0.0364	0	149	NuoD	NADH:ubiquinone oxidoreductase 49 kD subunit 7
OG0000102	0.101	4	197	NIP7	Protein involved in ribosomal biogenesis, contains PUA domain
OG0000103	0.254	4	18	AdhP	Zn-dependent alcohol dehydrogenases
OG0000104	0.0504	0	464	XerD	Site-specific recombinase XerD
OG0000105	0.0738	1	145	QRI7	Metal-dependent proteases with possible chaperone activity
OG0000106	0.0627	0	166	SirA	Predicted redox protein, regulator of disulfide bond formation
OG0000107	0.0836	0	252	VirB11	Type IV secretory pathway, VirB11 components, and related ATPases involved in archaeal flagella biosynthesis
OG0000108	0.0613	1	70	IlvB	Thiamine pyrophosphate-requiring enzymes
OG0000109	0.0367	0	130		hypothetical protein
OG0000110	0.0464	1	177	SUI1	Translation initiation factor 1 (eIF-1/SUI1) and related proteins
OG0000111	0.086	0	70	COG4799	Acetyl-CoA carboxylase, carboxyltransferase component (subunits alpha and beta)
OG0000112	0.116	3	92	GloA	Lactoylglutathione lyase and related lyases
OG0000113	0.0398	1	83	PepN	Aminopeptidase N
OG0000114	0.0295	0	235	PurE	Phosphoribosylcarboxyaminoimidazole (NCAIR) mutase
OG0000115	0.0375	2	368	ARO8	Transcriptional regulators containing a DNA-binding HTH domain and an aminotransferase domain (MocR family) and their eukaryotic orthologs
OG0000116	0.066	0	57	COG259	Uncharacterized FAD-dependent dehydrogenases
OG0000117	0.0312	2	39	ThiL	Thiamine monophosphate kinase
OG0000118	0.0259	0	85	NtpA	Archaeal/vacuolar-type H+-ATPase subunit A
OG0000119	0.0523	0	46	TpiA	Triosephosphate isomerase
OG0000120	0.155	1	35	RpsB	Ribosomal protein S2
OG0000121	0.0188	0	125	GCD1	Nucleoside-diphosphate-sugar pyrophosphorylase involved in lipopolysaccharide biosynthesis/translation initiation factor 2B, gamma/epsilon subunits (eIF-2Bgamma/eIF-2Bepsilon)
OG0000122	0.101	0	34	COG1673	Uncharacterized protein conserved in archaea
OG0000123	0.119	1	109	Pnp	Purine nucleoside phosphorylase
OG0000124	0.151	0	37	MscS	Small-conductance mechanosensitive channel
OG0000125	0.0908	0	26		hypothetical protein
OG0000126	0.461	1	3	RpoB	DNA-directed RNA polymerase, beta subunit/14 kD subunit
OG0000127	0.398	1	22	FixC	Dehydrogenases (flavoproteins)
OG0000128	0.028	1	277	COG4754	Uncharacterized conserved protein
OG0000130	0.0879	0	102	CaiA	Acyl-CoA dehydrogenases
OG0000131	0.0463	0	207	COG116	Predicted ATPases
OG0000132	0.0274	0	127	PyrH	Uridylate kinase
OG0000133	0.134	0	134	COG182	Predicted translation initiation factor 2B subunit, eIF-2B alpha/beta/delta family
OG0000134	0.0738	0	98	TrxB	Thioredoxin reductase
OG0000135	0.0423	0	209	COG72	6-pyruvoyl-tetrahydropterin synthase
OG0000136	0.0193	0	73	UspA	Universal stress protein UspA and related nucleotide-binding proteins
OG0000137	0.0098	0	264	PotE	Amino acid transporters
OG0000138	0.0652	0	106	COG492	Predicted membrane protein
OG0000139	0.0239	0	286	PaaJ	Acetyl-CoA acetyltransferase
OG0000140	0.0409	1	158	SpoIVFB	Zn-dependent proteases
OG0000141	0.0388	0	212	COG2848	Uncharacterized conserved protein
OG0000142	0.0205	0	365	COG1695	Predicted transcriptional regulators
OG0000143	0.0427	1	241	PF7185	Protein of unknown function (DUF144)
OG0000144	0.0305	0	255	RPS26B	Ribosomal protein S26
OG0000145	0.047	0	226	XdhC	Xanthine and CO dehydrogenases maturation factor, XdhC/CoxF family
OG0000146	0.0386	0	289	RnhB	Ribonuclease HII
OG0000147	0.0205	0	179	CdsA	CDP-diglyceride synthetase
OG0000149	0.0498	0	121	SirA	Predicted redox protein, regulator of disulfide bond formation
OG0000150	0.0826	2	85	DppC	ABC-type dipeptide/oligopeptide/nickel transport systems, permease components
OG0000151	0.0427	1	153	GcvH	Glycine cleavage system H protein (lipoate-binding)
OG0000152	0.029	0	334	TrxB	Thioredoxin reductase
OG0000153	0.0255	0	84	IlvA	Threonine dehydratase
OG0000154	0.0347	0	137	CyoB	Heme/copper-type cytochrome/quinol oxidases, subunit 1
OG0000155	0.00156	0	58	PotE	Amino acid transporters
OG0000156	0.0333	0	93	RPL42A	Ribosomal protein L44E
OG0000157	0.0298	3	412	GcvH	Glycine cleavage system H protein (lipoate-binding)
OG0000158	0.0426	0	47	MiaB	2-methylthioadenine synthetase
OG0000159	0.0218	2	865	MetE	Methionine synthase II (cobalamin-independent)
OG0000161	0.0424	0	272	COG3118	Thioredoxin domain-containing protein
OG0000162	0.0421	0	61	GCD1	Nucleoside-diphosphate-sugar pyrophosphorylase involved in lipopolysaccharide biosynthesis/translation initiation factor 2B, gamma/epsilon subunits (eIF-2Bgamma/eIF-2Bepsilon)
OG0000163	0.0297	0	99	SalX	ABC-type antimicrobial peptide transport system, ATPase component
OG0000164	0.00388	0	107	RtcB	Uncharacterized conserved protein
OG0000165	0.0149	0	113	COG4911	Uncharacterized conserved protein
OG0000166	0.0361	1	127	Cdd	Cytidine deaminase
OG0000167	0.0146	0	326	Sbm	Methylmalonyl-CoA mutase, N-terminal domain/subunit
OG0000168	0.0089	0	68	COG4344	Uncharacterized protein conserved in archaea
OG0000169	0.0449	3	254	TIGR1884	CRISPR locus-related DNA-binding protein
OG0000170	0.0225	0	172	PaaK	Coenzyme F39 synthetase
OG0000171	0.0639	0	125	HybA	Fe-S-cluster-containing hydrogenase components 1
OG0000172	0.0495	0	97	XdhC	Xanthine and CO dehydrogenases maturation factor, XdhC/CoxF family
OG0000173	0.0456	0	101	TauB	ABC-type nitrate/sulfonate/bicarbonate transport system, ATPase component
OG0000174	0.0822	1	130		hypothetical protein
OG0000175	0.0416	1	212	TIGR4111	phage-associated protein, BcepMu gp16 family
OG0000176	0.0547	0	142	INO1	Myo-inositol-1-phosphate synthase
OG0000177	0.114	1	49	CoxM	Aerobic-type carbon monoxide dehydrogenase, middle subunit CoxM/CutM homologs
OG0000178	0.1	3	230	KefB	Kef-type K+ transport systems, membrane components
OG0000179	0.0494	3	550	Qor	NADPH:quinone reductase and related Zn-dependent oxidoreductases
OG0000180	0.0495	0	59	HisG	ATP phosphoribosyltransferase
OG0000181	0.107	0	41	COG3958	Transketolase, C-terminal subunit
OG0000182	0.0377	0	168	NOP1	Fibrillarin-like rRNA methylase
OG0000183	0.0669	0	110	DdpA	ABC-type dipeptide transport system, periplasmic component
OG0000184	0.0755	0	154	NatB	ABC-type Na+ efflux pump, permease component
OG0000185	0.0822	0	179	COG3355	Predicted transcriptional regulator
OG0000186	0.0243	1	233	PutP	Na+/proline symporter
OG0000187	0.0406	0	108	GlpC	Fe-S oxidoreductase
OG0000188	0.0394	0	81	AtoA	Acyl CoA:acetate/3-ketoacid CoA transferase, beta subunit
OG0000189	0.0763	0	77	COG178	HD superfamily phosphohydrolases
OG0000190	0.0661	2	131	COG1392	Phosphate transport regulator (distant homolog of PhoU)
OG0000191	0.0274	0	313	PotE	Amino acid transporters
OG0000192	0.0827	1	67	CysK	Cysteine synthase
OG0000193	0.032	0	135	COG63	Predicted sugar kinase
OG0000194	0.089	0	30	NadR	Nicotinamide mononucleotide adenylyltransferase
OG0000195	0.0701	0	95	GCD11	Translation initiation factor 2, gamma subunit (eIF-2gamma; GTPase)
OG0000196	0.0456	1	761	Eno	Enolase
OG0000197	0.0456	1	761	AraJ	Arabinose efflux permease
OG0000198	0.0187	0	212	CobJ	Precorrin-3B methylase
OG0000199	0.037	0	75	COG432	Uncharacterized conserved protein
OG0000200	0.0296	0	163	COG221	Peroxiredoxin family protein
OG0000201	0.00125	0	36	HflC	Membrane protease subunits, stomatin/prohibitin homologs
OG0000202	0.0577	0	159	COG234	Uncharacterized protein containing a von Willebrand factor type A (vWA) domain
OG0000203	0.0781	0	66		hypothetical protein
OG0000204	0.0347	0	208	COG2423	Predicted ornithine cyclodeaminase, mu-crystallin homolog
OG0000205	0.0451	0	69	AtoD	Acyl CoA:acetate/3-ketoacid CoA transferase, alpha subunit
OG0000206	0.0374	1	210	COG535	Predicted Fe-S oxidoreductases
OG0000207	0.0144	0	120	ProC	Pyrroline-5-carboxylate reductase
OG0000208	0.07	1	124	COG227	Permeases of the major facilitator superfamily
OG0000209	0.0195	0	248	Nfo	Endonuclease IV
OG0000210	0.0364	0	43	GlnA	Glutamine synthetase
OG0000211	0.119	0	56	UbiE	Methylase involved in ubiquinone/menaquinone biosynthesis
OG0000212	0.037	0	171	PksG	3-hydroxy-3-methylglutaryl CoA synthase
OG0000213	0.0629	0	116	COG4754	Uncharacterized conserved protein
OG0000214	0.0394	0	94	ArgF	Ornithine carbamoyltransferase
OG0000215	0.0639	1	103	sufC	Cysteine desulfurase activator ATPase
OG0000216	0.018	0	167	CyoB	Heme/copper-type cytochrome/quinol oxidases, subunit 1
OG0000217	0.0872	0	70	CyoB	Heme/copper-type cytochrome/quinol oxidases, subunit 1
OG0000218	0.0625	0	75	COG73	Predicted permeases
OG0000219	0.0191	0	250	PyrE	Orotate phosphoribosyltransferase
OG0000220	0.0506	1	195	GlyA	Glycine/serine hydroxymethyltransferase
OG0000221	0.00191	0	27	GatB	Asp-tRNAAsn/Glu-tRNAGln amidotransferase B subunit (PET112 homolog)
OG0000222	0.0198	0	72	CbiG	Cobalamin biosynthesis protein CbiG
OG0000224	0.0169	0	49	PF2294	7kD DNA-binding domain
OG0000225	0.0617	0	177	Lrp	Transcriptional regulators
OG0000226	0.0413	0	282	COG214	Uncharacterized conserved protein
OG0000227	0.0415	1	314	COG1765	Predicted redox protein, regulator of disulfide bond formation
OG0000228	0.0235	1	209	eRF1	Peptide chain release factor 1 (eRF1)
OG0000229	0.0126	0	280	CaiA	Acyl-CoA dehydrogenases
OG0000230	0.0545	1	105	COG252	Predicted methyltransferase
OG0000231	0.0351	1	184	DppB	ABC-type dipeptide/oligopeptide/nickel transport systems, permease components
OG0000232	0.0678	1	146	Lhr	Lhr-like helicases
OG0000233	0.0336	0	265	LeuA	Isopropylmalate/homocitrate/citramalate synthases
OG0000234	0.0261	0	95	COG1378	Predicted transcriptional regulators
OG0000235	0.0491	0	108	NusA	Transcription elongation factor
OG0000236	0.0265	0	83	GIM5	Predicted prefoldin, molecular chaperone implicated in de novo protein folding
OG0000237	0.0683	0	39	PaaJ	Acetyl-CoA acetyltransferase
OG0000238	0.0123	0	234	InfB	Translation initiation factor 2 (IF-2; GTPase)
OG0000239	0.0436	0	92	SodA	Superoxide dismutase
OG0000240	0.098	1	102	ThrC	Threonine synthase
OG0000241	0.0227	0	130	AraJ	Arabinose efflux permease
OG0000242	0.0759	0	101	COG1389	DNA topoisomerase VI, subunit B
OG0000243	0.0546	3	475	SpoVK	ATPases of the AAA+ class
OG0000244	0.0739	1	174	BisC	Anaerobic dehydrogenases, typically selenocysteine-containing
OG0000245	0.133	2	122	COG2236	Predicted phosphoribosyltransferases
OG0000246	0.0492	2	389	COG1759	5-formaminoimidazole-4-carboxamide-1-beta-D-ribofuranosyl 5'-monophosphate synthetase (purine biosynthesis)
OG0000247	0.0544	0	122	GlmS	Glucosamine 6-phosphate synthetase, contains amidotransferase and phosphosugar isomerase domains
OG0000248	0.0344	1	357	RfaG	Glycosyltransferase
OG0000249	0.0359	0	230	IclR	Transcriptional regulator
OG0000250	0.054	1	126	DltE	Short-chain dehydrogenases of various substrate specificities
OG0000251	0.125	0	80	COG244	Predicted peroxiredoxins
OG0000252	0.0665	0	201	CoxS	Aerobic-type carbon monoxide dehydrogenase, small subunit CoxS/CutS homologs
OG0000253	0.0557	1	189	COG167	Acyl-CoA hydrolase
OG0000254	0.0644	0	90	AdhC	Zn-dependent alcohol dehydrogenases, class III
OG0000255	0.0506	0	500	CamS	Protein involved in sex pheromone biosynthesis
OG0000256	0.041	0	283	MCM2	Predicted ATPase involved in replication control, Cdc46/Mcm family
OG0000257	0.04	0	240	COG2368	Aromatic ring hydroxylase
OG0000258	0.109	0	50	COG2427	Uncharacterized conserved protein
OG0000259	0.0276	0	85	BirA	Biotin-(acetyl-CoA carboxylase) ligase
OG0000260	0.0448	0	247	AcnA	Aconitase A
OG0000261	0.0462	0	106	COG142	Acyl-CoA synthetase (NDP forming)
OG0000262	0.0431	0	112	COG4996	Predicted phosphatase
OG0000263	0.013	0	101	COG1337	CRISPR system related protein, RAMP superfamily
OG0000264	0.0714	1	160	SdhA	Succinate dehydrogenase/fumarate reductase, flavoprotein subunit
OG0000266	0.066	0	85	RPB7	DNA-directed RNA polymerase, subunit E'
OG0000268	0.046	0	41	IspA	Geranylgeranyl pyrophosphate synthase
OG0000269	0.021	0	168	AroA	3-deoxy-D-arabino-heptulosonate 7-phosphate (DAHP) synthase
OG0000271	0.0702	1	108	SirA	Predicted redox protein, regulator of disulfide bond formation
OG0000272	0.134	0	106	LeuD	3-isopropylmalate dehydratase small subunit
OG0000273	0.0369	1	249	HisC	Histidinol-phosphate/aromatic aminotransferase and cobyric acid decarboxylase
OG0000274	0.0321	0	210	COG152	FOG: WD4-like repeat
OG0000275	0.037	3	149	VPS24	Conserved protein implicated in secretion
OG0000277	0.0454	0	340	RPB9	DNA-directed RNA polymerase, subunit M/Transcription elongation factor TFIIS
OG0000278	0.0857	1	128	COG2149	Predicted membrane protein
OG0000279	0.05	1	251	SNZ1	Pyridoxine biosynthesis enzyme
OG0000280	0.027	0	44	LolE	ABC-type transport system, involved in lipoprotein release, permease component
OG0000281	0.016	0	282	ArsB	Na+/H+ antiporter NhaD and related arsenite permeases
OG0000282	0.0421	1	202	InfA	Translation initiation factor 1 (IF-1)
OG0000283	0.0438	0	125	GapA	Glyceraldehyde-3-phosphate dehydrogenase/erythrose-4-phosphate dehydrogenase
OG0000284	0.0483	0	283	NrfD	Formate-dependent nitrite reductase, membrane component
OG0000285	0.0491	0	333	Ada	Methylated DNA-protein cysteine methyltransferase
OG0000286	0.0811	1	135	Ndk	Nucleoside diphosphate kinase
OG0000287	0.0466	0	143	CobT	NaMN:DMB phosphoribosyltransferase
OG0000288	0.0202	0	292	HcaD	Uncharacterized NAD(FAD)-dependent dehydrogenases
OG0000289	0.0263	0	156	NrdA	Ribonucleotide reductase, alpha subunit
OG0000290	0.079	0	63	COG2129	Predicted phosphoesterases, related to the Icc protein
OG0000291	0.0722	0	72	TrpS	Tryptophanyl-tRNA synthetase
OG0000292	0.0553	0	145	GlcD	FAD/FMN-containing dehydrogenases
OG0000293	0.0138	0	239	COG2427	Uncharacterized conserved protein
OG0000294	0.0295	2	614	HdrB	Heterodisulfide reductase, subunit B
OG0000295	0.0345	1	321	SufB	Cysteine desulfurase activator SufB
OG0000296	0.118	2	86	ywfI	Predicted heme peroxidase involved in anaerobic stress response
OG0000297	0.0954	1	117	MscS	Small-conductance mechanosensitive channel
OG0000298	0.0102	0	61	TagD	Cytidylyltransferase
OG0000299	0.0386	1	108	PrmA	Ribosomal protein L11 methylase
OG0000300	0.0144	0	92	PRE1	2S proteasome, alpha and beta subunits
OG0000301	0.0676	0	239	COG2237	Predicted membrane protein
OG0000302	0.0196	1	272	LysU	Lysyl-tRNA synthetase (class II)
OG0000303	0.00832	0	0	ThrS	Threonyl-tRNA synthetase
OG0000304	0.0159	0	256	COG1215	Glycosyltransferases, probably involved in cell wall biogenesis
OG0000305	0.0471	0	177		hypothetical protein
OG0000306	0.114	4	82	FixC	Dehydrogenases (flavoproteins)
OG0000307	0.04	0	115	Upp	Uracil phosphoribosyltransferase
OG0000308	0.0509	2	170	NtpC	Archaeal/vacuolar-type H+-ATPase subunit C
OG0000309	0.0347	1	376	LeuA	Isopropylmalate/homocitrate/citramalate synthases
OG0000310	0.0781	1	146	COG244	Predicted phosphohydrolase (DHH superfamily)
OG0000311	0.0275	1	120	COG75	Serine-pyruvate aminotransferase/archaeal aspartate aminotransferase
OG0000312	0.029	0	195	PaaD	Predicted metal-sulfur cluster biosynthetic enzyme
OG0000313	0.0596	1	113	PurL	Phosphoribosylformylglycinamidine (FGAM) synthase, synthetase domain
OG0000314	0.0221	0	294	RplA	Ribosomal protein L1
OG0000315	0.033	0	267	HisC	Histidinol-phosphate/aromatic aminotransferase and cobyric acid decarboxylase
OG0000316	0.0499	0	217	SucD	Succinyl-CoA synthetase, alpha subunit
OG0000317	0.0309	0	211	SirA	Predicted redox protein, regulator of disulfide bond formation
OG0000318	0.0986	3	57	RplP	Ribosomal protein L16/L1E
OG0000319	0.0377	1	411	Asd	Aspartate-semialdehyde dehydrogenase
OG0000320	0.0623	3	182	CcmA	ABC-type multidrug transport system, ATPase component
OG0000321	0.0334	0	289	IlvC	Ketol-acid reductoisomerase
OG0000322	0.0719	1	63	COG147	Predicted ICC-like phosphoesterases
OG0000323	0.0441	0	301	Acs	Acyl-coenzyme A synthetases/AMP-(fatty) acid ligases
OG0000324	0.0813	0	76	COG517	FOG: CBS domain
OG0000325	0.0442	0	216	COG75	Serine-pyruvate aminotransferase/archaeal aspartate aminotransferase
OG0000326	0.037	0	46	COG75	Predicted membrane-associated Zn-dependent proteases 1
OG0000327	0.037	0	46		hypothetical protein
OG0000328	0.0221	0	357	COG3118	Thioredoxin domain-containing protein
OG0000329	0.0772	2	169	LeuC	3-isopropylmalate dehydratase large subunit
OG0000330	0.125	0	112	RpsG	Ribosomal protein S7
OG0000331	0.0149	0	54	COG2516	Biotin synthase-related enzyme
OG0000332	0.0288	0	203	PolB	DNA polymerase elongation subunit (family B)
OG0000333	0.0582	1	121	HMG1	Hydroxymethylglutaryl-CoA reductase
OG0000334	0.0416	1	90	COG1216	Predicted glycosyltransferases
OG0000335	0.0623	1	297	RPS31	Ribosomal protein S27AE
OG0000336	0.0478	0	181	AraJ	Arabinose efflux permease
OG0000337	0.0672	0	78	Sbm	Methylmalonyl-CoA mutase, C-terminal domain/subunit (cobalamin-binding)
OG0000338	0.0808	1	117	Fur	Fe2+/Zn2+ uptake regulation proteins
OG0000339	0.0317	0	103	COG132	Fe-S oxidoreductase
OG0000340	0.0138	0	322	PepN	Aminopeptidase N
OG0000341	0.017	1	118	COG3413	Predicted DNA binding protein
OG0000342	0.0256	0	141	YSH1	Predicted exonuclease of the beta-lactamase fold involved in RNA processing
OG0000343	0.0466	0	204	ThrC	Threonine synthase
OG0000344	0.0365	0	93	idi	Isopentenyl diphosphate isomerase (BS_ypgA, MTH48 and related proteins)
OG0000345	0.0507	0	164	TatC	Sec-independent protein secretion pathway component TatC
OG0000346	0.00355	0	74	COG491	Ribosomal protein S25
OG0000347	0.0654	0	105	THI4	Ribulose 1,5-bisphosphate synthetase, converts PRPP to RuBP, flavoprotein
OG0000348	0.0816	4	148	Rfe	UDP-N-acetylmuramyl pentapeptide phosphotransferase/UDP-N- acetylglucosamine-1-phosphate transferase
OG0000349	0.0871	1	87	GdhA	Glutamate dehydrogenase/leucine dehydrogenase
OG0000350	0.0996	3	84	TIGR34	TIGR34 family protein
OG0000351	0.0877	0	101	PurD	Phosphoribosylamine-glycine ligase
OG0000352	0.0231	0	79	LeuA	Isopropylmalate/homocitrate/citramalate synthases
OG0000353	0.0278	0	49	ThrA	Homoserine dehydrogenase
OG0000354	0.0314	0	503	PF653	Domain of unknown function (DUF929)
OG0000355	0.123	1	89	ProP	Permeases of the major facilitator superfamily
OG0000356	0.104	0	81	Kch	Kef-type K+ transport systems, predicted NAD-binding component
OG0000357	0.0638	2	274	COG2248	Predicted hydrolase (metallo-beta-lactamase superfamily)
OG0000358	0.049	1	98	NuoB	NADH:ubiquinone oxidoreductase 2 kD subunit and related Fe-S oxidoreductases
OG0000359	0.0527	2	267	SUA5	Putative translation factor (SUA5)
OG0000360	0.018	0	258	HisF	Imidazoleglycerol-phosphate synthase
OG0000361	0.00282	0	122	Tas	Predicted oxidoreductases (related to aryl-alcohol dehydrogenases)
OG0000362	0.014	1	166		hypothetical protein
OG0000363	0.0342	0	55	IlvB	Thiamine pyrophosphate-requiring enzymes
OG0000364	0.0188	0	46	COG3382	Solo B3/4 domain (OB-fold DNA/RNA-binding) of Phe-aaRS-beta
OG0000365	0.0188	0	46	TruB	Pseudouridine synthase
OG0000366	0.0973	0	138	COG433	HerA helicase
OG0000367	0.054	0	79	COG1855	ATPase (PilT family)
OG0000368	0.0682	0	214	COG4231	Indolepyruvate ferredoxin oxidoreductase, alpha and beta subunits
OG0000369	0.081	0	91	COG3386	Gluconolactonase
OG0000370	0.0627	1	226	NuoN	NADH:ubiquinone oxidoreductase subunit 2 (chain N)
OG0000371	0.0834	0	81	COG3374	Predicted membrane protein
OG0000372	0.0734	1	125	IlvD	Dihydroxyacid dehydratase/phosphogluconate dehydratase
OG0000373	0.0734	1	125	CcmA	ABC-type multidrug transport system, ATPase component
OG0000374	0.0282	0	93	AmtB	Ammonia permease
OG0000375	0.065	0	90	PurB	Adenylosuccinate lyase
OG0000376	0.0549	0	51	CobL	Precorrin-6B methylase 2
OG0000377	0.0721	3	130	GcvP	Glycine cleavage system protein P (pyridoxal-binding), C-terminal domain
OG0000378	0.0553	0	70	COG4948	L-alanine-DL-glutamate epimerase and related enzymes of enolase superfamily
OG0000379	0.0603	1	221	Lrp	Transcriptional regulators
OG0000380	0.0373	0	236	FolE	GTP cyclohydrolase I
OG0000381	0.0373	0	236	MVD1	Mevalonate pyrophosphate decarboxylase
OG0000382	0.0317	0	142	FepB	ABC-type Fe3+-hydroxamate transport system, periplasmic component
OG0000383	0.0466	0	235	RPB9	DNA-directed RNA polymerase, subunit M/Transcription elongation factor TFIIS
OG0000384	0.0721	1	207	UbiD	3-polyprenyl-4-hydroxybenzoate decarboxylase and related decarboxylases
OG0000385	0.066	2	279	CaiC	Acyl-CoA synthetases (AMP-forming)/AMP-acid ligases II
OG0000386	0.134	0	55	MesJ	tRNA(Ile)-lysidine synthase MesJ
OG0000387	0.0375	0	133	CaiD	Enoyl-CoA hydratase/carnithine racemase
OG0000388	0.0371	0	201	COG3959	Transketolase, N-terminal subunit
OG0000389	0.0401	0	195	COG194	Predicted RNA-binding protein (contains KH domains)
OG0000390	0.0433	0	176		hypothetical protein
OG0000391	0.0391	1	129	COG1139	Uncharacterized conserved protein containing a ferredoxin-like domain
OG0000392	0.05	0	234	RnhA	Ribonuclease HI
OG0000393	0.0573	1	105	UbiX	3-polyprenyl-4-hydroxybenzoate decarboxylase
OG0000394	0.0817	0	72	RplJ	Ribosomal protein L1
OG0000395	0.0592	0	107	HflC	Membrane protease subunits, stomatin/prohibitin homologs
OG0000396	0.0397	0	36	COG842	ABC-type multidrug transport system, permease component
OG0000397	0.0163	1	130		hypothetical protein
OG0000398	0.055	1	205	COG1814	Uncharacterized membrane protein
OG0000399	0.0121	0	225	TIGR3815	helicase/secretion neighborhood CpaE-like protein
OG0000400	0.046	2	688	SfcA	Malic enzyme
OG0000401	0.0448	0	247	TyrS	Tyrosyl-tRNA synthetase
OG0000402	0.0824	1	247	CobH	Precorrin isomerase
OG0000403	0.0553	1	258	MGS1	ATPase related to the helicase subunit of the Holliday junction resolvase
OG0000404	0.249	0	19	CyoE	Polyprenyltransferase (cytochrome oxidase assembly factor)
OG0000405	0.0401	0	98		hypothetical protein
OG0000406	0.0492	0	193	HisH	Glutamine amidotransferase
OG0000407	0.037	0	325	GatC	Asp-tRNAAsn/Glu-tRNAGln amidotransferase C subunit
OG0000408	0.0814	0	225	CysG	Uroporphyrinogen-III methylase
OG0000409	0.0494	1	284	TIP49	DNA helicase TIP49, TBP-interacting protein
OG0000410	0.035	0	471	CoxL	Aerobic-type carbon monoxide dehydrogenase, large subunit CoxL/CutL homologs
OG0000411	0.0695	0	132	KOG3354	Gluconate kinase
OG0000412	0.114	0	44	NadE	NAD synthase
OG0000413	0.0499	0	144	GlcD	FAD/FMN-containing dehydrogenases
OG0000414	0.0483	0	71	RpsO	Ribosomal protein S15P/S13E
OG0000415	0.0825	1	174	PncB	Nicotinic acid phosphoribosyltransferase
OG0000416	0.0675	0	126	DppC	ABC-type dipeptide/oligopeptide/nickel transport systems, permease components
OG0000417	0.117	0	58	COG4831	Roadblock/LC7 domain
OG0000419	0.108	0	55	PheA	Prephenate dehydratase
OG0000420	0.0867	0	94	DnaG	DNA primase (bacterial type)
OG0000421	0.0419	1	239	COG2522	Predicted transcriptional regulator
OG0000422	0.053	0	131	COG111	Predicted hydrolase (HAD superfamily)
OG0000423	0.0681	2	109	GltA	Citrate synthase
OG0000424	0.0288	0	117	GDB1	Glycogen debranching enzyme
OG0000425	0.0451	0	200	COG172	Uncharacterized conserved protein
OG0000427	0.0798	0	97	TIGR54	heme biosynthesis-associated TPR protein
OG0000428	0.0616	0	233	COG1446	Asparaginase
OG0000429	0.0876	0	152	SpoVK	ATPases of the AAA+ class
OG0000430	0.059	0	62	DppD	ABC-type dipeptide/oligopeptide/nickel transport system, ATPase component
OG0000431	0.0878	1	63	UbiE	Methylase involved in ubiquinone/menaquinone biosynthesis
OG0000432	0.00968	0	161	SsnA	Cytosine deaminase and related metal-dependent hydrolases
OG0000433	0.00447	0	131	TroR	Mn-dependent transcriptional regulator
OG0000434	0.039	0	71	AroC	Chorismate synthase
OG0000435	0.14	0	27	DppD	ABC-type dipeptide/oligopeptide/nickel transport system, ATPase component
OG0000436	0.0131	1	381	COG4831	Roadblock/LC7 domain
OG0000437	0.0432	0	310	TrpA	Tryptophan synthase alpha chain
OG0000438	0.078	1	55	PhoU	Phosphate uptake regulator
OG0000439	0.0401	0	128	COG111	Predicted hydrolase (HAD superfamily)
OG0000440	0.07	1	61	HyfE	Hydrogenase 4 membrane component (E)
OG0000441	0.0632	2	231	RPL3	Ribosomal protein L3E
OG0000442	0.0373	0	138	Map	Methionine aminopeptidase
OG0000443	0.0774	0	109	MetG	Methionyl-tRNA synthetase
OG0000444	0.0605	0	119	{NirD	Ferredoxin subunits of nitrite reductase and ring-hydroxylating dioxygenases
OG0000445	0.0263	0	198	TIGR2228	signal peptidase I
OG0000446	0.0325	0	211	Sun	tRNA and rRNA cytosine-C5-methylases
OG0000447	0.123	0	79	RpoC	DNA-directed RNA polymerase, beta' subunit/16 kD subunit
OG0000448	0.0496	0	102	NuoA	NADH:ubiquinone oxidoreductase subunit 3 (chain A)
OG0000449	0.055	0	196	MscS	Small-conductance mechanosensitive channel
OG0000450	0.00882	0	67	RPB5	DNA-directed RNA polymerase, subunit H, RpoH/RPB5
OG0000451	0.062	1	71	PurA	Adenylosuccinate synthase
OG0000452	0.0648	0	152	Apt	Adenine/guanine phosphoribosyltransferases and related PRPP-binding proteins
OG0000453	0.0218	0	43	GltB	Glutamate synthase domain 2
OG0000454	0.0527	0	185	COG63	Predicted PP-loop superfamily ATPase
OG0000455	0.0679	0	150	COG1449	Alpha-amylase/alpha-mannosidase
OG0000456	0.0833	0	155	Soj	ATPases involved in chromosome partitioning
OG0000457	0.0318	0	114	Efp	Translation elongation factor P (EF-P)/translation initiation factor 5A (eIF-5A)
OG0000458	0.0196	0	435	AlaS	Alanyl-tRNA synthetase
OG0000459	0.151	0	58	RbsK	Sugar kinases, ribokinase family
OG0000460	0.0354	0	225	CcmA	ABC-type multidrug transport system, ATPase component
OG0000461	0.054	0	91	RpsD	Ribosomal protein S4 and related proteins
OG0000462	0.0379	1	346	COG1339	Transcriptional regulator of a riboflavin/FAD biosynthetic operon
OG0000463	0.0152	0	143	SerS	Seryl-tRNA synthetase
OG0000464	0.0327	1	231	NuoJ	NADH:ubiquinone oxidoreductase subunit 6 (chain J)
OG0000465	0.0229	0	73	COG178	HD superfamily phosphohydrolases
OG0000467	0.0623	0	52	CaiD	Enoyl-CoA hydratase/carnithine racemase
OG0000469	0.0114	0	363	NuoL	NADH:ubiquinone oxidoreductase subunit 5 (chain L)/Multisubunit Na+/H+ antiporter, MnhA subunit
OG0000470	0.0206	1	438	AarF	Predicted unusual protein kinase
OG0000471	0.126	0	89	COG4986	ABC-type anion transport system, duplicated permease component
OG0000472	0.0857	0	51	URH1	Inosine-uridine nucleoside N-ribohydrolase
OG0000474	0.0422	2	374	TIGR3859	coenzyme PQQ biosynthesis protein PqqD
OG0000475	0.0803	0	150	COG1936	Predicted nucleotide kinase (related to CMP and AMP kinases)
OG0000476	0.0838	0	53	COG1832	Predicted CoA-binding protein
OG0000477	0.0341	0	98	NapH	Polyferredoxin
OG0000478	0.0634	0	94	COG3439	Uncharacterized conserved protein
OG0000479	0.0362	2	566	COG222	Predicted Zn-dependent hydrolases of the beta-lactamase fold
OG0000480	0.0473	0	494	FabG	Dehydrogenases with different specificities (related to short-chain alcohol dehydrogenases)
OG0000481	0.0749	0	212	COG4934	Predicted protease
OG0000482	0.0381	0	293	Udp	Uridine phosphorylase
OG0000483	0.0433	1	727	SrmB	Superfamily II DNA and RNA helicases
OG0000484	0.0547	0	59	COG2522	Predicted transcriptional regulator
OG0000485	0.0432	0	107	CysS	Cysteinyl-tRNA synthetase
OG0000487	0.0172	0	239	TIGR291	rRNA metabolism protein, SBDS family
OG0000488	0.0192	0	298	COG151	ADP-ribose pyrophosphatase
OG0000489	0.0711	0	101	FtsY	Signal recognition particle GTPase
OG0000490	0.0424	0	87	PckA	Phosphoenolpyruvate carboxykinase (GTP)
OG0000491	0.062	0	145	ArgE	Acetylornithine deacetylase/Succinyl-diaminopimelate desuccinylase and related deacylases
OG0000492	0.0615	0	64	UbiE	Methylase involved in ubiquinone/menaquinone biosynthesis
OG0000493	0.0976	0	172	SbcC	ATPase involved in DNA repair
OG0000494	0.0292	1	158	COG2236	Predicted phosphoribosyltransferases
OG0000495	0.0539	0	224	PF5942	Archaeal PaREP1/PaREP8 family
OG0000496	0.0299	0	139	TrpE	Anthranilate/para-aminobenzoate synthases component I
OG0000497	0.0872	1	275	HypE	Hydrogenase maturation factor
OG0000498	0.0775	0	30	CarA	Carbamoylphosphate synthase small subunit
OG0000499	0.0509	2	430	CobB	Cobyrinic acid a,c-diamide synthase
OG0000500	0.0427	1	502	COG436	Aspartate/tyrosine/aromatic aminotransferase
OG0000501	0.0139	1	30	NtpC	Archaeal/vacuolar-type H+-ATPase subunit C
OG0000502	0.094	0	155	PyrB	Aspartate carbamoyltransferase, catalytic chain
OG0000503	0.0736	1	185	COG1444	Predicted P-loop ATPase fused to an acetyltransferase
OG0000504	0.0733	1	167	COG1258	Predicted pseudouridylate synthase
OG0000505	0.0391	0	174	Ffh	Signal recognition particle GTPase
OG0000506	0.0263	0	209	GlnS	Glutamyl- and glutaminyl-tRNA synthetases
OG0000507	0.0887	1	180	SmtA	SAM-dependent methyltransferases
OG0000508	0.0322	0	193	COG335	Uncharacterized conserved protein
OG0000509	0.0687	0	190	TIGR88	multidrug resistance protein
OG0000510	0.0797	2	134	RibH	Riboflavin synthase beta-chain
OG0000511	0.0416	1	268	COG3635	Predicted phosphoglycerate mutase, AP superfamily
OG0000512	0.111	0	139	COG111	Reverse gyrase
OG0000513	0.0586	1	219	COG1361	S-layer domain
OG0000514	0.0581	0	113	COG1337	CRISPR system related protein, RAMP superfamily
OG0000515	0.0422	0	67	COG1673	Uncharacterized protein conserved in archaea
OG0000516	0.0805	0	48		hypothetical protein
OG0000517	0.0916	1	284	TIGR385	periplasmic protein thiol
OG0000518	0.07	1	133	MetC	Cystathionine beta-lyases/cystathionine gamma-synthases
OG0000519	0.0353	0	109	RPB1	DNA-directed RNA polymerase, subunit N (RpoN/RPB1)
OG0000520	0.0721	0	187	CarB	Carbamoylphosphate synthase large subunit (split gene in MJ)
OG0000521	0.0916	1	101	CcmA	ABC-type multidrug transport system, ATPase component
OG0000522	0.134	1	44	RimL	Acetyltransferases, including N-acetylases of ribosomal proteins
OG0000523	0.332	0	24	RpsM	Ribosomal protein S13
OG0000524	0.0539	1	116	COG167	Acyl-CoA hydrolase
OG0000525	0.105	1	131	HflC	Membrane protease subunits, stomatin/prohibitin homologs
OG0000526	0.0542	0	183	TIGR446	enduracididine biosynthesis enzyme MppR
OG0000527	0.0498	1	247	FixB	Electron transfer flavoprotein, alpha subunit
OG0000528	0.00645	2	705	GcvT	Glycine cleavage system T protein (aminomethyltransferase)
OG0000529	0.0514	1	432	CinA	Predicted nucleotide-utilizing enzyme related to molybdopterin-biosynthesis enzyme MoeA
OG0000530	0.0242	0	51	ArgK	Putative periplasmic protein kinase ArgK and related GTPases of G3E family
OG0000531	0.0581	0	138	Lpd	Pyruvate/2-oxoglutarate dehydrogenase complex, dihydrolipoamide dehydrogenase (E3) component, and related enzymes
OG0000532	0.0581	0	138	XthA	Exonuclease III
OG0000533	0.0691	0	176	RhaT	Permeases of the drug/metabolite transporter (DMT) superfamily
OG0000534	0.0278	0	82	COG1439	Predicted nucleic acid-binding protein, consists of a PIN domain and a Zn-ribbon module
OG0000535	0.0642	1	64	COG1759	5-formaminoimidazole-4-carboxamide-1-beta-D-ribofuranosyl 5'-monophosphate synthetase (purine biosynthesis)
OG0000536	0.0905	2	171	AnsB	L-asparaginase/archaeal Glu-tRNAGln amidotransferase subunit D
OG0000537	0.0993	0	120	PspE	Rhodanese-related sulfurtransferase
OG0000538	0.0536	0	151	Sun	tRNA and rRNA cytosine-C5-methylases
OG0000539	0.0669	0	178	COG544	Uncharacterized conserved protein
OG0000540	0.106	0	159	ValS	Valyl-tRNA synthetase
OG0000541	0.0799	1	162	RfbC	dTDP-4-dehydrorhamnose 3,5-epimerase and related enzymes
OG0000542	0.0895	0	74	FixB	Electron transfer flavoprotein, alpha subunit
OG0000543	0.0544	0	99	TIGR3495	phage lysis regulatory protein, LysB family
OG0000544	0.0742	0	94	PanB	Ketopantoate hydroxymethyltransferase
OG0000545	0.0862	2	212	GcvP	Glycine cleavage system protein P (pyridoxal-binding), N-terminal domain
OG0000546	0.15	2	100	GalM	Galactose mutarotase and related enzymes
OG0000547	0.0983	0	40	COG2412	Uncharacterized conserved protein
OG0000548	0.0606	0	128	SSL2	DNA or RNA helicases of superfamily II
OG0000549	0.0307	0	165	RpoZ	DNA-directed RNA polymerase, subunit K/omega
OG0000550	0.064	0	161	DapA	Dihydrodipicolinate synthase/N-acetylneuraminate lyase
OG0000551	0.0842	0	105	XthA	Exonuclease III
OG0000552	0.0313	0	306	COG1848	Predicted nucleic acid-binding protein, contains PIN domain
OG0000553	0.0585	0	144	IspA	Geranylgeranyl pyrophosphate synthase
OG0000554	0.0585	0	144	RtcB	Uncharacterized conserved protein
OG0000555	0.0221	0	44	Lhr	Lhr-like helicases
OG0000556	0.0812	2	151	COG1233	Phytoene dehydrogenase and related proteins
OG0000557	0.0722	0	172	COG1892	Phosphoenolpyruvate carboxylase
OG0000558	0.0452	0	290	PheS	Phenylalanyl-tRNA synthetase alpha subunit
OG0000559	0.0452	0	290	ARC1	EMAP domain
OG0000560	0.0429	0	83	COG3383	Uncharacterized anaerobic dehydrogenase
OG0000561	0.0172	0	267	Acs	Acyl-coenzyme A synthetases/AMP-(fatty) acid ligases
OG0000562	0.0302	0	384	LdhA	Lactate dehydrogenase and related dehydrogenases
OG0000563	0.0251	1	349	LysC	Aspartokinases
OG0000564	0.0479	0	589	MhpD	2-keto-4-pentenoate hydratase/2-oxohepta-3-ene-1,7-dioic acid hydratase (catechol pathway)
OG0000565	0.0479	0	589	SpeD	S-adenosylmethionine decarboxylase
OG0000566	0.123	0	42	RFA1	Single-stranded DNA-binding replication protein A (RPA), large (7 kD) subunit and related ssDNA-binding proteins
OG0000568	0.012	0	49	COG72	6-pyruvoyl-tetrahydropterin synthase
OG0000569	0.0147	0	70	COG171	Uncharacterized protein conserved in archaea
OG0000570	0.303	1	31	phoE	Broad specificity phosphatase PhoE and related phosphatases
OG0000571	0.0517	0	87		hypothetical protein
OG0000572	0.0476	0	301	CaiD	Enoyl-CoA hydratase/carnithine racemase
OG0000573	0.0974	0	50	RfbB	dTDP-D-glucose 4,6-dehydratase
OG0000574	0.0948	0	58	MoaC	Molybdenum cofactor biosynthesis enzyme
OG0000575	0.0401	0	56	FrnE	Predicted dithiol-disulfide isomerase involved in polyketide biosynthesis
OG0000576	0.0566	1	318	RhtB	Putative threonine efflux protein
OG0000577	0.0173	0	269	PheT	Phenylalanyl-tRNA synthetase beta subunit
OG0000578	0.0431	0	135	UhpC	Sugar phosphate permease
OG0000579	0.034	0	150	COG433	HerA helicase
OG0000580	0.106	0	132	PurM	Phosphoribosylaminoimidazole (AIR) synthetase
OG0000581	0.0354	0	162	COG245	Predicted nucleic acid-binding protein, contains PIN domain
OG0000582	0.0702	1	180	COG2516	Biotin synthase-related enzyme
OG0000583	0.088	1	40	UbiG	2-polyprenyl-3-methyl-5-hydroxy-6-metoxy-1,4-benzoquinol methylase
OG0000584	0.0549	0	194	COG142	Uncharacterized protein, putative amidase
OG0000585	0.0342	0	247	Lhr	Lhr-like helicases
OG0000586	0.00709	0	147	PurF	Glutamine phosphoribosylpyrophosphate amidotransferase
OG0000587	0.1	0	34	COG3432	Predicted transcriptional regulator
OG0000588	0.103	0	67	COG1731	Archaeal riboflavin synthase
OG0000589	0.0645	3	206	RPL14A	Ribosomal protein L14E/L6E/L27E
OG0000591	0.099	0	76		hypothetical protein
OG0000592	0.0263	0	168	KOG3764	Vesicular amine transporter
OG0000593	0.0401	0	291	COG296	cob(I)alamin adenosyltransferase
OG0000594	0.0733	0	27	FrdB	Succinate dehydrogenase/fumarate reductase, Fe-S protein subunit
OG0000595	0.047	1	272	RibD	Pyrimidine reductase, riboflavin biosynthesis
OG0000596	0.0644	3	390	COG2373	Large extracellular alpha-helical protein
OG0000597	0.11	2	142	ArsB	Na+/H+ antiporter NhaD and related arsenite permeases
OG0000598	0.0148	0	88	PurC	Phosphoribosylaminoimidazolesuccinocarboxamide (SAICAR) synthase
OG0000599	0.0334	0	568	COG178	HD superfamily phosphohydrolases
OG0000600	0.0516	0	405	PflA	Pyruvate-formate lyase-activating enzyme
OG0000601	0.097	1	29	PaaJ	Acetyl-CoA acetyltransferase
OG0000602	0.064	0	73	csdA	Selenocysteine lyase/Cysteine desulfurase
OG0000603	0.0359	1	70	COG4911	Uncharacterized conserved protein
OG0000604	0.0197	0	93	TIGR265	putative regulatory protein, FmdB family
OG0000605	0.115	0	137	CoxL	Aerobic-type carbon monoxide dehydrogenase, large subunit CoxL/CutL homologs
OG0000606	0.0374	0	65	FumC	Fumarase
OG0000607	0.129	0	119	SpeB	Arginase/agmatinase/formimionoglutamate hydrolase, arginase family
OG0000608	0.0812	0	204	PolB	DNA polymerase elongation subunit (family B)
OG0000609	0.111	1	106	Tmk	Thymidylate kinase
OG0000610	0.0283	0	211	Sbm	Methylmalonyl-CoA mutase, C-terminal domain/subunit (cobalamin-binding)
OG0000611	0.056	0	250	COG731	Fe-S oxidoreductases
OG0000612	0.107	0	115	HcaD	Uncharacterized NAD(FAD)-dependent dehydrogenases
OG0000613	0.0353	0	250	GltB	Glutamate synthase domain 1
OG0000614	0.0485	0	297	PepP	Xaa-Pro aminopeptidase
OG0000615	0.0299	0	277	COG3642	Mn2+-dependent serine/threonine protein kinase
OG0000616	0.0343	1	337	COG637	Predicted phosphatase/phosphohexomutase
OG0000617	0.142	0	41	CysG	Uroporphyrinogen-III methylase
OG0000619	0.0261	0	263	GloB	Zn-dependent hydrolases, including glyoxylases
OG0000620	0.0529	0	61	COG1287	Uncharacterized membrane protein, required for N-linked glycosylation
OG0000621	0.0179	0	327	RPP1A	Ribosomal protein L12E/L44/L45/RPP1/RPP2
OG0000622	0.0418	0	168	SirA	Predicted redox protein, regulator of disulfide bond formation
OG0000623	0.0648	0	205	GloB	Zn-dependent hydrolases, including glyoxylases
OG0000624	0.0986	0	94	PotE	Amino acid transporters
OG0000625	0.0447	1	279	RimK	Glutathione synthase/Ribosomal protein S6 modification enzyme (glutaminyl transferase)
OG0000626	0.0555	0	130	ArgS	Arginyl-tRNA synthetase
OG0000628	0.045	0	268	COG4934	Predicted protease
OG0000629	0.0472	0	530		hypothetical protein
OG0000630	0.052	0	205	SerA	Phosphoglycerate dehydrogenase and related dehydrogenases
OG0000631	0.078	1	68	SGA1	Glucoamylase and related glycosyl hydrolases
OG0000632	0.174	0	36	FixC	Dehydrogenases (flavoproteins)
OG0000633	0.174	0	36	GlcD	FAD/FMN-containing dehydrogenases
OG0000634	0.0405	0	53	PutA	NAD-dependent aldehyde dehydrogenases
OG0000635	0.116	0	87		hypothetical protein
OG0000636	0.0646	0	112	PhoU	Phosphate uptake regulator
OG0000637	0.0518	3	218	TorD	Uncharacterized component of anaerobic dehydrogenases
OG0000638	0.0349	0	252	PotE	Amino acid transporters
OG0000639	0.0477	0	61	AraJ	Arabinose efflux permease
OG0000640	0.0303	0	258	UbiA	4-hydroxybenzoate polyprenyltransferase and related prenyltransferases
OG0000641	0.0598	0	153	COG544	Uncharacterized conserved protein
OG0000642	0.0561	0	153	AcyP	Acylphosphatases
OG0000643	0.0564	2	35	PhoU	Phosphate uptake regulator
OG0000644	0.0274	0	282	CDC14	Predicted protein-tyrosine phosphatase
OG0000645	0.0502	0	72	Lpd	Pyruvate/2-oxoglutarate dehydrogenase complex, dihydrolipoamide dehydrogenase (E3) component, and related enzymes
OG0000646	0.0422	0	86	Smc	Chromosome segregation ATPases
OG0000647	0.0416	0	321	MoaA	Molybdenum cofactor biosynthesis enzyme
OG0000648	0.0474	0	283	GlpC	Fe-S oxidoreductase
OG0000649	0.0639	0	208	COG11	GTPase SAR1 and related small G proteins
OG0000650	0.0915	0	77	GatA	Asp-tRNAAsn/Glu-tRNAGln amidotransferase A subunit and related amidases
OG0000651	0.135	1	51	MetC	Cystathionine beta-lyases/cystathionine gamma-synthases
OG0000652	0.0524	0	197	DppB	ABC-type dipeptide/oligopeptide/nickel transport systems, permease components
OG0000653	0.0283	0	180	LeuS	Leucyl-tRNA synthetase
OG0000654	0.017	1	353	FadB	3-hydroxyacyl-CoA dehydrogenase
OG0000655	0.0338	0	242	GCD1	Nucleoside-diphosphate-sugar pyrophosphorylase involved in lipopolysaccharide biosynthesis/translation initiation factor 2B, gamma/epsilon subunits (eIF-2Bgamma/eIF-2Bepsilon)
OG0000656	0.114	1	106	GCD1	Nucleoside-diphosphate-sugar pyrophosphorylase involved in lipopolysaccharide biosynthesis/translation initiation factor 2B, gamma/epsilon subunits (eIF-2Bgamma/eIF-2Bepsilon)
OG0000657	0.0331	0	239	COG2413	Predicted nucleotidyltransferase
OG0000658	0.0155	0	100	COG3355	Predicted transcriptional regulator
OG0000659	0.0289	0	303	COG1591	Holliday junction resolvase - archaeal type
OG0000660	0.0363	0	286	COG2419	Uncharacterized conserved protein
OG0000661	0.069	0	83	COG2431	Predicted membrane protein
OG0000663	0.0282	0	248	Qor	NADPH:quinone reductase and related Zn-dependent oxidoreductases
OG0000664	0.0486	0	82	COG517	FOG: CBS domain
OG0000665	0.102	0	58	Pcm	Protein-L-isoaspartate carboxylmethyltransferase
OG0000666	0.0608	2	300	CoaE	Dephospho-CoA kinase
OG0000667	0.103	0	110	COG3413	Predicted DNA binding protein
OG0000668	0.0429	2	583	COG215	Uncharacterized conserved protein
OG0000669	0.0515	0	59	COG249	Predicted drug exporters of the RND superfamily
OG0000670	0.0394	0	255	GlpC	Fe-S oxidoreductase
OG0000671	0.035	1	154	COG116	Predicted ATPases
OG0000672	0.0923	0	92	DnaN	DNA polymerase sliding clamp subunit (PCNA homolog)
OG0000673	0.0755	0	86	NuoK	NADH:ubiquinone oxidoreductase subunit 11 or 4L (chain K)
OG0000674	0.0132	0	45		hypothetical protein
OG0000675	0.0442	0	230	COG134	Uncharacterized archaeal coiled-coil protein
OG0000676	0.0297	2	107	TIGR1914	CRISPR-associated protein Cas8a2/Csa4, subtype I-A/APERN
OG0000677	0.137	0	42	COG295	Predicted signal-transduction protein containing cAMP-binding and CBS domains
OG0000678	0.0661	0	139	TopA	Topoisomerase IA
OG0000679	0.101	0	54	FadB	3-hydroxyacyl-CoA dehydrogenase
OG0000680	0.00258	0	30	MesJ	tRNA(Ile)-lysidine synthase MesJ
OG0000681	0.0608	0	68		hypothetical protein
OG0000682	0.0744	0	91	COG4879	Uncharacterized protein conserved in archaea
OG0000683	0.0406	0	263	TroR	Mn-dependent transcriptional regulator
OG0000684	0.00656	0	279	ArgG	Argininosuccinate synthase
OG0000685	0.0227	4	168	COG3975	Predicted protease with the C-terminal PDZ domain
OG0000686	0.0657	3	286	PabA	Anthranilate/para-aminobenzoate synthases component II
OG0000687	0.0701	1	168	COG4122	Predicted O-methyltransferase
OG0000688	0.0798	2	162	COG218	Uncharacterized conserved protein related to pyruvate formate-lyase activating enzyme
OG0000689	0.0573	0	210	Hit	Diadenosine tetraphosphate (Ap4A) hydrolase and other HIT family hydrolases
OG0000690	0.0162	0	97	DinP	Nucleotidyltransferase/DNA polymerase involved in DNA repair
OG0000691	0.039	0	265	RfaG	Glycosyltransferase
OG0000692	0.0359	1	66	Ndh	NADH dehydrogenase, FAD-containing subunit
OG0000693	0.00976	1	123	Asd	Aspartate-semialdehyde dehydrogenase
OG0000694	0.0177	0	369	COG162	Uncharacterized conserved protein
OG0000695	0.0389	1	148	TIGR88	multidrug resistance protein
OG0000696	0.0512	1	204	TIGR859	sodium channel transporter
OG0000697	0.0535	0	206	TIGR1912	Sec-independent protein translocase TatC
OG0000698	0.0914	0	29	KOG254	Monocarboxylate transporter
OG0000699	0.0512	1	129	COG1672	Predicted ATPase (AAA+ superfamily)
OG0000700	0.0272	1	200	MutT	NTP pyrophosphohydrolases including oxidative damage repair enzymes
OG0000701	0.0233	0	48	GatA	Asp-tRNAAsn/Glu-tRNAGln amidotransferase A subunit and related amidases
OG0000702	0.0308	0	90	PaaJ	Acetyl-CoA acetyltransferase
OG0000703	0.0211	0	250	AtoD	Acyl CoA:acetate/3-ketoacid CoA transferase, alpha subunit
OG0000704	0.0305	0	406	COG1839	Uncharacterized conserved protein
OG0000706	0.117	1	179	Sun	tRNA and rRNA cytosine-C5-methylases
OG0000707	0.0368	0	289	GCD14	tRNA(1-methyladenosine) methyltransferase and related methyltransferases
OG0000708	0.0712	0	62	COG1856	Uncharacterized homolog of biotin synthetase
OG0000710	0.0379	3	392	COG1986	Inosine/xanthosine triphosphatase
OG0000711	0.0953	2	84	AroD	3-dehydroquinate dehydratase
OG0000712	0.039	0	110	RPS27A	Ribosomal protein S27E
OG0000713	0.07	0	45	SUI2	Translation initiation factor 2, alpha subunit (eIF-2alpha)
OG0000714	0.107	1	59	DedA	Uncharacterized membrane-associated protein
OG0000715	0.0305	0	298	FixX	Ferredoxin-like protein
OG0000716	0.0967	1	42	FixC	Dehydrogenases (flavoproteins)
OG0000717	0.0495	0	28	LeuA	Isopropylmalate/homocitrate/citramalate synthases
OG0000718	0.0332	0	97	PyrH	Uridylate kinase
OG0000719	0.0377	0	370	AroA	5-enolpyruvylshikimate-3-phosphate synthase
OG0000720	0.0647	1	185		hypothetical protein
OG0000721	0.147	0	96	ERG8	Phosphomevalonate kinase
OG0000722	0.0594	0	214	COG2159	Predicted metal-dependent hydrolase of the TIM-barrel fold
OG0000723	0.0352	0	185	PyrD	Dihydroorotate dehydrogenase
OG0000725	0.144	1	79	COG124	Superfamily II helicase
OG0000726	0.0439	0	157	COG412	Dienelactone hydrolase and related enzymes
OG0000727	0.0432	0	251	COG1814	Uncharacterized membrane protein
OG0000728	0.0389	0	205	MarR	Transcriptional regulators
OG0000729	0.0651	1	170	COG1814	Uncharacterized membrane protein
OG0000730	0.0587	2	106	SucC	Succinyl-CoA synthetase, beta subunit
OG0000731	0.019	0	51	FepD	ABC-type Fe3+-siderophore transport system, permease component
OG0000732	0.0494	0	91	FolP	Dihydropteroate synthase and related enzymes
OG0000733	0.0623	0	67	CbiG	Cobalamin biosynthesis protein CbiG
OG0000734	0.0235	0	83	COG4882	Predicted aminopeptidase, Iap family
OG0000735	0.0623	0	67	ModA	ABC-type molybdate transport system, periplasmic component
OG0000736	0.0631	1	102	COG217	Predicted periplasmic solute-binding protein
OG0000737	0.0427	0	75	VPS24	Conserved protein implicated in secretion
OG0000738	0.0144	0	100	AbrB	Regulators of stationary/sporulation gene expression
OG0000739	0.0515	0	60	Soj	ATPases involved in chromosome partitioning
OG0000740	0.0701	1	59	GckA	Putative glycerate kinase
OG0000741	0.0436	0	95	HisA	Phosphoribosylformimino-5-aminoimidazole carboxamide ribonucleotide (ProFAR) isomerase
OG0000742	0.0828	1	92	LplA	Lipoate-protein ligase A
OG0000743	0.0605	0	201	TatD	Mg-dependent DNase
OG0000744	0.0679	0	172	COG4454	Uncharacterized copper-binding protein
OG0000745	0.0361	0	237		hypothetical protein
OG0000746	0.105	1	135	COG2118	DNA-binding protein
OG0000747	0.0946	1	199		hypothetical protein
OG0000748	0.0337	0	266	COG3189	Uncharacterized conserved protein
OG0000749	0.0492	0	58	SseA	Rhodanese-related sulfurtransferase
OG0000750	0.0757	0	114	COG4847	Uncharacterized protein conserved in archaea
OG0000751	0.0986	1	65	NfeD	Membrane-bound serine protease (ClpP class)
OG0000752	0.0904	0	246	PyrC	Dihydroorotase and related cyclic amidohydrolases
OG0000753	0.00575	0	96	SelB	Selenocysteine-specific translation elongation factor
OG0000754	0.0276	0	86	HoxN	High-affinity nickel permease
OG0000755	0.0195	0	57	SpeD	S-adenosylmethionine decarboxylase
OG0000756	0.0127	0	194	THY1	Predicted alternative thymidylate synthase
OG0000757	0.0175	0	281	Tmk	Thymidylate kinase
OG0000758	0.0105	0	272	COG3371	Predicted membrane protein
OG0000759	0.0994	0	110	COG433	HerA helicase
OG0000761	0.0157	0	215	KefB	Kef-type K+ transport systems, membrane components
OG0000762	0.0326	0	74	TIGR11	V-type ATPase, C subunit
OG0000763	0.0647	0	161		hypothetical protein
OG0000764	0.111	2	62	Gph	Predicted phosphatases
OG0000765	0.0971	1	127	ProP	Permeases of the major facilitator superfamily
OG0000766	0.0823	0	137	SmtA	SAM-dependent methyltransferases
OG0000767	0.0249	0	172	FabG	Dehydrogenases with different specificities (related to short-chain alcohol dehydrogenases)
OG0000768	0.0456	7	492		hypothetical protein
OG0000769	0.0329	0	286	CbiQ	ABC-type cobalt transport system, permease component CbiQ and related transporters
OG0000770	0.0729	0	108	MoeA	Molybdopterin biosynthesis enzyme
OG0000771	0.0348	0	217	COG3356	Predicted membrane protein
OG0000772	0.0131	0	158	UbiX	3-polyprenyl-4-hydroxybenzoate decarboxylase
OG0000773	0.0749	1	224	UbiE	Methylase involved in ubiquinone/menaquinone biosynthesis
OG0000774	0.0412	0	258	COG73	Predicted permeases
OG0000775	0.0144	0	151	TrxB	Thioredoxin reductase
OG0000776	0.027	0	98	COG63	Predicted PP-loop superfamily ATPase
OG0000777	0.333	0	17	TIGR3462	lycopene cyclase domain
OG0000778	0.0801	1	168	TatC	Sec-independent protein secretion pathway component TatC
OG0000779	0.0162	1	116	HisD	Histidinol dehydrogenase
OG0000780	0.0558	0	194	GuaA	GMP synthase - Glutamine amidotransferase domain
OG0000781	0.0492	0	159	RfaG	Glycosyltransferase
OG0000782	0.0577	1	164	COG1878	Kynurenine formamidase
OG0000783	0.0172	0	156	COG5399	Uncharacterized protein conserved in archaea
OG0000784	0.0132	1	51	Bcp	Peroxiredoxin
OG0000785	0.0211	0	109		hypothetical protein
OG0000786	0.0458	1	197	FdhD	Uncharacterized protein required for formate dehydrogenase activity
OG0000787	0.00711	1	189	CDC6	Cdc6-related protein, AAA superfamily ATPase
OG0000788	0.0558	0	125	CysU	ABC-type sulfate transport system, permease component
OG0000789	0.0442	0	366	RibB	3,4-dihydroxy-2-butanone 4-phosphate synthase
OG0000790	0.0515	0	175	SEN2	tRNA splicing endonuclease
OG0000791	0.0224	0	450	COG132	Fe-S oxidoreductase
OG0000792	0.0474	0	144	GlgA	Glycogen synthase
OG0000793	0.0889	0	40	COG111	Predicted hydrolase (HAD superfamily)
OG0000794	0.0256	0	326	MhpD	2-keto-4-pentenoate hydratase/2-oxohepta-3-ene-1,7-dioic acid hydratase (catechol pathway)
OG0000795	0.0504	2	289		hypothetical protein
OG0000796	0.0336	0	184	COG1233	Phytoene dehydrogenase and related proteins
OG0000797	0.0317	1	594		hypothetical protein
OG0000798	0.0393	0	263	NagD	Predicted sugar phosphatases of the HAD superfamily
OG0000799	0.0546	1	162	RimI	Acetyltransferases
OG0000800	0.0268	1	216	GatE	Archaeal Glu-tRNAGln amidotransferase subunit E (contains GAD domain)
OG0000801	0.074	1	173	COG295	Predicted signal-transduction protein containing cAMP-binding and CBS domains
OG0000802	0.0541	0	56	COG1433	Uncharacterized conserved protein
OG0000803	0.0269	0	161	TRM1	N2,N2-dimethylguanosine tRNA methyltransferase
OG0000804	0.0279	0	173	BacA	Undecaprenyl pyrophosphate phosphatase
OG0000805	0.0571	0	115	COG159	Thermostable 8-oxoguanine DNA glycosylase
OG0000806	0.00901	0	92	MurG	UDP-N-acetylglucosamine:LPS N-acetylglucosamine transferase
OG0000807	0.0146	0	160	ECM27	Ca2+/Na+ antiporter
OG0000808	0.049	0	62	ThrB	Homoserine kinase
OG0000809	0.0691	0	81	FixC	Dehydrogenases (flavoproteins)
OG0000810	0.0292	0	107	TrpD	Anthranilate phosphoribosyltransferase
OG0000812	0.0242	0	101	GCD7	Translation initiation factor 2, beta subunit (eIF-2beta)/eIF-5 N-terminal domain
OG0000813	0.11	0	44		hypothetical protein
OG0000814	0.037	1	261	ERG8	Phosphomevalonate kinase
OG0000815	0.0957	0	51	Hit	Diadenosine tetraphosphate (Ap4A) hydrolase and other HIT family hydrolases
OG0000816	0.103	0	31	PLN261	beta-carotene hydroxylase.
OG0000817	0.0458	0	99	Tmk	Thymidylate kinase
OG0000818	0.0494	0	199	PF4693	Archaeal putative transposase ISC1217
OG0000819	0.0507	0	133	COG151	ADP-ribose pyrophosphatase
OG0000820	0.0112	0	115	COG2848	Uncharacterized conserved protein
OG0000821	0.0715	0	174	PurK	Phosphoribosylaminoimidazole carboxylase (NCAIR synthetase)
OG0000822	0.0439	1	232	COG1337	CRISPR system related protein, RAMP superfamily
OG0000823	0.101	0	33	CamS	Protein involved in sex pheromone biosynthesis
OG0000824	0.0266	1	378	RplM	Ribosomal protein L13
OG0000825	0.0206	1	169	TldD	Predicted Zn-dependent proteases and their inactivated homologs
OG0000826	0.00913	0	84	RPS6A	Ribosomal protein S6E (S1)
OG0000827	0.0658	2	215	TIF6	Translation initiation factor 6 (eIF-6)
OG0000828	0.0439	0	100	AppF	ABC-type oligopeptide transport system, ATPase component
OG0000829	0.0515	1	247	TenA	Putative transcription activator
OG0000830	0.0722	1	180	RsmC	16S RNA G127 methylase RsmC
OG0000831	0.11	0	29	PrsA	Phosphoribosylpyrophosphate synthetase
OG0000832	0.0823	1	39	ProP	Permeases of the major facilitator superfamily
OG0000833	0.0624	1	93	DapA	Dihydrodipicolinate synthase/N-acetylneuraminate lyase
OG0000834	0.073	0	100	COG1233	Phytoene dehydrogenase and related proteins
OG0000835	0.0815	2	289	COG2514	Predicted ring-cleavage extradiol dioxygenase
OG0000836	0.0478	0	147	NrdG	Organic radical activating enzymes
OG0000837	0.0466	0	45	TIGR2537	archaeal flagellin N-terminal-like domain
OG0000838	0.042	0	129	COG2872	Predicted metal-dependent hydrolases related to alanyl-tRNA synthetase HxxxH domain
OG0000840	0.0644	0	75	UbiA	4-hydroxybenzoate polyprenyltransferase and related prenyltransferases
OG0000841	0.0311	0	265	COG1856	Uncharacterized homolog of biotin synthetase
OG0000842	0.0538	0	245	PyrF	Orotidine-5'-phosphate decarboxylase
OG0000843	0.0256	0	335	SsnA	Cytosine deaminase and related metal-dependent hydrolases
OG0000844	0.0413	0	370	COG252	Predicted methyltransferase
OG0000845	0.0519	0	355	COG3355	Predicted transcriptional regulator
OG0000846	0.0248	1	299	SGA1	Glucoamylase and related glycosyl hydrolases
OG0000847	0.0428	0	265	COG842	ABC-type multidrug transport system, permease component
OG0000848	0.0639	0	325	AroB	3-dehydroquinate synthetase
OG0000849	0.155	2	33	COG1361	S-layer domain
OG0000850	0.0939	0	77	COG1545	Predicted nucleic-acid-binding protein containing a Zn-ribbon
OG0000851	0.0755	0	186	COG2423	Predicted ornithine cyclodeaminase, mu-crystallin homolog
OG0000852	0.0549	0	105	COG1765	Predicted redox protein, regulator of disulfide bond formation
OG0000853	0.0764	2	266	COG3448	CBS-domain-containing membrane protein
OG0000854	0.0461	0	86	PurL	Phosphoribosylformylglycinamidine (FGAM) synthase, glutamine amidotransferase domain
OG0000855	0.0439	1	70	InfA	Translation initiation factor 1 (IF-1)
OG0000856	0.0411	0	75	COG3526	Uncharacterized protein conserved in bacteria
OG0000857	0.0217	0	74	COG3642	Mn2+-dependent serine/threonine protein kinase
OG0000858	0.0909	0	44	HisI	Phosphoribosyl-ATP pyrophosphohydrolase
OG0000859	0.0493	1	123	COG5494	Predicted thioredoxin/glutaredoxin
OG0000860	0.105	1	68	COG296	cob(I)alamin adenosyltransferase
OG0000861	0.0734	0	105		hypothetical protein
OG0000862	0.0962	0	62	COG199	Uncharacterized protein conserved in archaea
OG0000863	0.0814	0	25	COG3355	Predicted transcriptional regulator
OG0000864	0.0368	0	232	FepC	ABC-type cobalamin/Fe3+-siderophores transport systems, ATPase components
OG0000865	0.0317	1	471	COG1355	Predicted dioxygenase
OG0000866	0.103	0	48	SUA7	Transcription initiation factor TFIIIB, Brf1 subunit/Transcription initiation factor TFIIB
OG0000867	0.0768	0	80	CobM	Precorrin-4 methylase
OG0000868	0.212	0	39	CobF	Precorrin-2 methylase
OG0000869	0.0123	0	63	COG433	HerA helicase
OG0000870	0.0966	0	40	{NirD	Ferredoxin subunits of nitrite reductase and ring-hydroxylating dioxygenases
OG0000871	0.0924	0	186	IbpA	Molecular chaperone (small heat shock protein)
OG0000872	0.0596	0	78	NuoC	NADH:ubiquinone oxidoreductase 27 kD subunit
OG0000873	0.0953	1	140	EGD2	Transcription factor homologous to NACalpha-BTF3
OG0000874	0.0727	2	181	COG2154	Pterin-4a-carbinolamine dehydratase
OG0000875	0.0413	1	81	RpoA	DNA-directed RNA polymerase, alpha subunit/4 kD subunit
OG0000876	0.0258	0	143	ApaH	Diadenosine tetraphosphatase and related serine/threonine protein phosphatases
OG0000877	0.0229	1	88	MoeA	Molybdopterin biosynthesis enzyme
OG0000878	0.0537	0	215	MsrA	Peptide methionine sulfoxide reductase
OG0000879	0.0406	0	144	Bcp	Peroxiredoxin
OG0000880	0.0753	2	114	HcaD	Uncharacterized NAD(FAD)-dependent dehydrogenases
OG0000881	0.0258	0	183	TroR	Mn-dependent transcriptional regulator
OG0000882	0.0434	1	351	TldD	Predicted Zn-dependent proteases and their inactivated homologs
OG0000883	0.0198	0	383	DPH2	Diphthamide synthase subunit DPH2
OG0000884	0.0591	1	430	PF13542	Helix-turn-helix domain of transposase family ISL3
OG0000885	0.0525	1	309	MmsB	3-hydroxyisobutyrate dehydrogenase and related beta-hydroxyacid dehydrogenases
OG0000886	0.0644	1	69	Fes	Enterochelin esterase and related enzymes
OG0000887	0.0869	0	69	SSL2	DNA or RNA helicases of superfamily II
OG0000888	0.0228	2	213	COG1337	CRISPR system related protein, RAMP superfamily
OG0000890	0.0871	4	355	TldD	Predicted Zn-dependent proteases and their inactivated homologs
OG0000891	0.0889	0	102	PncA	Amidases related to nicotinamidase
OG0000892	0.0532	1	81	SIK1	Protein implicated in ribosomal biogenesis, Nop56p homolog
OG0000893	0.0632	0	118	CcmA	ABC-type multidrug transport system, ATPase component
OG0000894	0.064	0	230	ThiF	Dinucleotide-utilizing enzymes involved in molybdopterin and thiamine biosynthesis family 2
OG0000895	0.0495	0	228	COG4919	Ribosomal protein S3
OG0000896	0.0485	1	194	COG517	FOG: CBS domain
OG0000897	0.0417	0	68	UbiE	Methylase involved in ubiquinone/menaquinone biosynthesis
OG0000898	0.0406	0	89		hypothetical protein
OG0000899	0.056	0	219	COG335	Uncharacterized conserved protein
OG0000900	0.0723	1	335		hypothetical protein
OG0000901	0.0666	0	118	Lrp	Transcriptional regulators
OG0000902	0.0444	2	101	CyaB	Adenylate cyclase, class 2 (thermophilic)
OG0000903	0.0163	0	360	COG1992	Uncharacterized conserved protein
OG0000904	0.0637	0	128	COG1573	Uracil-DNA glycosylase
OG0000905	0.251	0	39	COG2419	Uncharacterized conserved protein
OG0000906	0.039	4	579	LigT	2'-5' RNA ligase
OG0000907	0.0827	2	95	CDC6	Cdc6-related protein, AAA superfamily ATPase
OG0000908	0.0634	0	91	RPS19A	Ribosomal protein S19E (S16A)
OG0000909	0.0633	0	127	ProP	Permeases of the major facilitator superfamily
OG0000910	0.0813	1	77		hypothetical protein
OG0000911	0.0387	0	263	IbpA	Molecular chaperone (small heat shock protein)
OG0000912	0.0279	0	211	INO1	Myo-inositol-1-phosphate synthase
OG0000914	0.0814	1	258	COG1415	Uncharacterized conserved protein
OG0000915	0.0472	0	100	DppD	ABC-type dipeptide/oligopeptide/nickel transport system, ATPase component
OG0000916	0.0489	0	146	DnaN	DNA polymerase sliding clamp subunit (PCNA homolog)
OG0000917	0.0433	0	313	NusG	Transcription antiterminator
OG0000918	0.071	0	73	DadA	Glycine/D-amino acid oxidases (deaminating)
OG0000919	0.0379	0	154	AhpF	Alkyl hydroperoxide reductase, large subunit
OG0000920	0.0484	0	326	COG222	Predicted Zn-dependent hydrolases of the beta-lactamase fold
OG0000921	0.0568	0	238	SpoIVFB	Zn-dependent proteases
OG0000922	0.0591	0	159	COG1215	Glycosyltransferases, probably involved in cell wall biogenesis
OG0000923	0.0366	0	334	Sun	tRNA and rRNA cytosine-C5-methylases
OG0000924	0.0484	0	156	COG1524	Uncharacterized proteins of the AP superfamily
OG0000925	0.0592	0	85	COG2138	Sirohydrochlorin ferrochelatase
OG0000926	0.0437	0	51	PykF	Pyruvate kinase
OG0000927	0.0385	0	156	TIGR2793	nickel-responsive transcriptional regulator NikR
OG0000928	0.046	0	224	COG3355	Predicted transcriptional regulator
OG0000930	0.0382	0	105	FabG	Dehydrogenases with different specificities (related to short-chain alcohol dehydrogenases)
OG0000931	0.0119	1	380	HisB	Imidazoleglycerol-phosphate dehydratase
OG0000932	0.073	1	161	SirA	Predicted redox protein, regulator of disulfide bond formation
OG0000934	0.0455	1	257	COG3372	Predicted nuclease of restriction endonuclease-like fold
OG0000935	0.0827	1	128	RfbA	dTDP-glucose pyrophosphorylase
OG0000936	0.116	2	34	COG1853	Conserved protein/domain typically associated with flavoprotein oxygenases, DIM6/NTAB family
OG0000937	0.0564	1	224	HisI	Phosphoribosyl-AMP cyclohydrolase
OG0000938	0.0549	0	74	FixC	Dehydrogenases (flavoproteins)
OG0000939	0.0582	0	56	GCD14	tRNA(1-methyladenosine) methyltransferase and related methyltransferases
OG0000940	0.0848	1	204	FepB	ABC-type Fe3+-hydroxamate transport system, periplasmic component
OG0000941	0.0472	0	375	RCL1	RNA 3'-terminal phosphate cyclase
OG0000942	0.0464	9	253		hypothetical protein
OG0000943	0.0392	0	154	Qor	NADPH:quinone reductase and related Zn-dependent oxidoreductases
OG0000944	0.0631	1	104	COG3413	Predicted DNA binding protein
OG0000945	0.0843	0	140	COG1446	Asparaginase
OG0000946	0.0652	0	84	SixA	Phosphohistidine phosphatase SixA
OG0000947	0.0673	1	220		hypothetical protein
OG0000948	0.0478	1	57	AroE	Shikimate 5-dehydrogenase
OG0000949	0.0597	0	203	UbiB	2-polyprenylphenol hydroxylase and related flavodoxin oxidoreductases
OG0000950	0.0638	1	143	COG197	Predicted archaeal sugar kinases
OG0000951	0.0617	1	195	TIGR3127	6-phospho 3-hexuloisomerase
OG0000952	0.105	0	83	ElaC	Metal-dependent hydrolases of the beta-lactamase superfamily III
OG0000953	0.0982	2	85	TIGR2793	nickel-responsive transcriptional regulator NikR
OG0000954	0.117	1	111	TIGR985	mitochondrial import receptor subunit
OG0000955	0.0659	0	96	PRI2	Eukaryotic-type DNA primase, large subunit
OG0000956	0.119	2	285	SPS1	Serine/threonine protein kinase
OG0000957	0.0318	1	141	{NirD	Ferredoxin subunits of nitrite reductase and ring-hydroxylating dioxygenases
OG0000958	0.0726	2	126	COG1611	Predicted Rossmann fold nucleotide-binding protein
OG0000959	0.0456	0	127	COG428	Predicted P-loop ATPase/GTPase
OG0000960	0.133	3	56	MobA	Molybdopterin-guanine dinucleotide biosynthesis protein A
OG0000961	0.191	1	61	MhpC	Predicted hydrolases or acyltransferases (alpha/beta hydrolase superfamily)
OG0000962	0.11	1	115	FabG	Dehydrogenases with different specificities (related to short-chain alcohol dehydrogenases)
OG0000963	0.0992	1	199	COG3199	Predicted inorganic polyphosphate/ATP-NAD kinase
OG0000964	0.0826	0	59	COG151	ADP-ribose pyrophosphatase
OG0000965	0.0645	1	144	COG212	Uncharacterized proteins, LmbE homologs
OG0000966	0.0222	1	237	PurF	Glutamine phosphoribosylpyrophosphate amidotransferase
OG0000967	0.104	0	44	TdcF	Putative translation initiation inhibitor, yjgF family
OG0000968	0.05	0	244	COG155	Serine proteases of the peptidase family S9A
OG0000969	0.082	0	132	COG1534	Predicted RNA-binding protein containing KH domain, possibly ribosomal protein
OG0000970	0.0434	1	191	PolB	DNA polymerase elongation subunit (family B)
OG0000971	0.0709	1	70	COG1341	Predicted GTPase or GTP-binding protein
OG0000972	0.0779	0	74	COG1839	Uncharacterized conserved protein
OG0000973	0.079	0	86	COG217	Predicted periplasmic solute-binding protein
OG0000974	0.0589	2	150	FabG	Dehydrogenases with different specificities (related to short-chain alcohol dehydrogenases)
OG0000975	0.0792	0	89	COG2429	Archaeal GTP cyclohydrolase III
OG0000976	0.0922	2	213	MetE	Methionine synthase II (cobalamin-independent)
OG0000977	0.0506	1	122	RhaT	Permeases of the drug/metabolite transporter (DMT) superfamily
OG0000978	0.0621	0	112		hypothetical protein
OG0000979	0.188	0	72	ArgH	Argininosuccinate lyase
OG0000980	0.0279	1	153	COG184	Predicted GTPase
OG0000981	0.0932	0	64	TatA	Sec-independent protein secretion pathway components
OG0000982	0.0543	0	62	GloB	Zn-dependent hydrolases, including glyoxylases
OG0000983	0.0928	2	111	ArsR	Predicted transcriptional regulators
OG0000984	0.107	0	122	COG1412	Uncharacterized proteins of PilT N-term./Vapc superfamily
OG0000985	0.0352	0	50	PRK8326	ribonucleotide-diphosphate reductase subunit beta; Validated.
OG0000986	0.0322	0	146	COG2512	Predicted membrane-associated trancriptional regulator
OG0000987	0.0247	0	81	COG1832	Predicted CoA-binding protein
OG0000988	0.131	1	116	nadF	NAD kinase
OG0000990	0.0488	0	129	COG1161	Predicted GTPases
OG0000991	0.0356	0	105	MobB	Molybdopterin-guanine dinucleotide biosynthesis protein
OG0000992	0.0135	0	80	CbiO	ABC-type cobalt transport system, ATPase component
OG0000993	0.0534	1	370	PRI2	Eukaryotic-type DNA primase, large subunit
OG0000995	0.0365	0	94	Soj	ATPases involved in chromosome partitioning
OG0000996	0.0189	0	197	COG3413	Predicted DNA binding protein
OG0000997	0.09	1	79	ERG9	Phytoene/squalene synthetase
OG0000998	0.0375	1	121	ywfI	Predicted heme peroxidase involved in anaerobic stress response
OG0000999	0.0887	0	163	FixC	Dehydrogenases (flavoproteins)
OG0001000	0.0445	5	384	COG1331	Highly conserved protein containing a thioredoxin domain
OG0001001	0.0987	3	196	COG1215	Glycosyltransferases, probably involved in cell wall biogenesis
OG0001002	0.0705	2	304	COG1373	Predicted ATPase (AAA+ superfamily)
OG0001003	0.0413	1	121	Cof	Predicted hydrolases of the HAD superfamily
OG0001004	0.0565	1	308	NtpG	Archaeal/vacuolar-type H+-ATPase subunit F
OG0001005	0.0717	0	86	COG1695	Predicted transcriptional regulators
OG0001006	0.0481	0	323	CCA1	tRNA nucleotidyltransferase (CCA-adding enzyme)
OG0001007	0.0536	1	224	COG252	Predicted methyltransferase
OG0001008	0.132	0	72	VPS24	Conserved protein implicated in secretion
OG0001009	0.0621	1	93	COG1695	Predicted transcriptional regulators
OG0001010	0.0425	0	150	COG1341	Predicted GTPase or GTP-binding protein
OG0001011	0.0629	1	124	COG4934	Predicted protease
OG0001012	0.0292	0	261	PF1865	Protein of unknown function DUF47
OG0001013	0.0445	0	130	SodA	Superoxide dismutase
OG0001014	0.047	0	77	PyrD	Dihydroorotate dehydrogenase
OG0001015	0.016	0	325	CdsA	CDP-diglyceride synthetase
OG0001016	0.0251	0	73	KOG946	ER-Golgi vesicle-tethering protein p115
OG0001017	0.0501	4	223	COG1628	Endonuclease V homolog
OG0001018	0.0488	2	151	PRK13149	H/ACA RNA-protein complex component Gar1; Reviewed.
OG0001019	0.105	6	74	HflC	Membrane protease subunits, stomatin/prohibitin homologs
OG0001020	0.0851	3	357	COG3383	Uncharacterized anaerobic dehydrogenase
OG0001021	0.0438	0	152	TyrA	Prephenate dehydrogenase
OG0001022	0.0624	1	115	COG163	NurA 5'-3' nuclease
OG0001023	0.0759	0	193	TIGR1884	CRISPR locus-related DNA-binding protein
OG0001024	0.0852	2	93	Nfi	Deoxyinosine 3'endonuclease (endonuclease V)
OG0001025	0.0825	0	55	COG293	DNA-directed RNA polymerase, subunit E''
OG0001026	0.129	0	56	COG1931	Uncharacterized protein conserved in archaea
OG0001027	0.0369	1	180	Lrp	Transcriptional regulators
OG0001028	0.0631	0	104	COG2524	Predicted transcriptional regulator, contains C-terminal CBS domains
OG0001029	0.0154	0	40	PlcC	Phospholipase C
OG0001030	0.055	0	34	Lpd	Pyruvate/2-oxoglutarate dehydrogenase complex, dihydrolipoamide dehydrogenase (E3) component, and related enzymes
OG0001031	0.0139	1	151	PRI1	Eukaryotic-type DNA primase, catalytic (small) subunit
OG0001032	0.0459	0	203	SsnA	Cytosine deaminase and related metal-dependent hydrolases
OG0001033	0.0325	0	382	COG1634	Uncharacterized Rossmann fold enzyme
OG0001034	0.0701	1	109	COG1943	Transposase and inactivated derivatives
OG0001035	0.0594	0	195		hypothetical protein
OG0001036	0.0389	1	189	COG1571	Predicted DNA-binding protein containing a Zn-ribbon domain
OG0001037	0.0372	1	229	GcvH	Glycine cleavage system H protein (lipoate-binding)
OG0001038	0.0306	0	127	Mra1	Uncharacterized conserved protein
OG0001039	0.161	3	106	DinG	Rad3-related DNA helicases
OG0001040	0.0331	0	246	COG196	Predicted RNA-binding protein (consists of S1 domain and a Zn-ribbon domain)
OG0001041	0.114	1	129	NadE	NAD synthase
OG0001042	0.0303	0	1031	KOG976	Rho/Rac1-interacting serine/threonine kinase Citron
OG0001043	0.0257	0	178	MesJ	tRNA(Ile)-lysidine synthase MesJ
OG0001044	0.0524	0	124	COG535	Predicted Fe-S oxidoreductases
OG0001045	0.0886	2	270	GppA	Exopolyphosphatase
OG0001046	0.0639	0	100	RplK	Ribosomal protein L11
OG0001047	0.0471	0	79	COG4882	Predicted aminopeptidase, Iap family
OG0001048	0.0386	1	195	RfbD	dTDP-4-dehydrorhamnose reductase
OG0001049	0.101	1	80	CzcD	Co/Zn/Cd efflux system component
OG0001050	0.0277	0	212	COG1591	Holliday junction resolvase - archaeal type
OG0001051	0.0396	0	82	COG3328	Transposase and inactivated derivatives
OG0001052	0.0586	0	92	ThiS	Sulfur transfer protein involved in thiamine biosynthesis
OG0001053	0.144	3	41		hypothetical protein
OG0001054	0.0607	4	71	AcuC	Deacetylases, including yeast histone deacetylase and acetoin utilization protein
OG0001055	0.135	5	86	CutA	Uncharacterized protein involved in tolerance to divalent cations
OG0001056	0.0356	0	256	COG1829	Predicted archaeal kinase (sugar kinase superfamily)
OG0001057	0.0323	0	105	PorG	Pyruvate:ferredoxin oxidoreductase and related 2-oxoacid:ferredoxin oxidoreductases, gamma subunit
OG0001058	0.0359	0	279	COG2971	Predicted N-acetylglucosamine kinase
OG0001059	0.0963	0	121	Nth	Predicted EndoIII-related endonuclease
OG0001060	0.0804	0	336	ArgE	Acetylornithine deacetylase/Succinyl-diaminopimelate desuccinylase and related deacylases
OG0001061	0.0691	0	153	TdcF	Putative translation initiation inhibitor, yjgF family
OG0001062	0.0549	1	378	Lrp	Transcriptional regulators
OG0001063	0.0513	0	144		hypothetical protein
OG0001064	0.121	1	43	RfaG	Glycosyltransferase
OG0001066	0.0805	1	98	ArgS	Arginyl-tRNA synthetase
OG0001067	0.0533	1	252	TadD	Flp pilus assembly protein TadD, contains TPR repeats
OG0001068	0.0454	0	32	TatD	Mg-dependent DNase
OG0001069	0.0735	2	182	SSL2	DNA or RNA helicases of superfamily II
OG0001070	0.0786	1	101	COG4847	Uncharacterized protein conserved in archaea
OG0001071	0.0744	1	208	COG75	Membrane associated serine protease
OG0001072	0.107	1	62	TIGR2581	CRISPR-associated RAMP protein, SSO1426 family
OG0001073	0.0746	1	216	RpoC	DNA-directed RNA polymerase, beta' subunit/16 kD subunit
OG0001074	0.0353	1	192	COG167	Acyl-CoA hydrolase
OG0001075	0.0396	0	179	TrpF	Phosphoribosylanthranilate isomerase
OG0001076	0.0577	0	96	AhpF	Alkyl hydroperoxide reductase, large subunit
OG0001077	0.0597	0	175	SbcD	DNA repair exonuclease
OG0001078	0.0819	0	99	COG283	Uncharacterized protein conserved in archaea
OG0001079	0.0172	0	146	COG433	HerA helicase
OG0001080	0.0915	1	109	DnaN	DNA polymerase sliding clamp subunit (PCNA homolog)
OG0001081	0.2	2	50	HdrA	Heterodisulfide reductase, subunit A and related polyferredoxins
OG0001082	0.0814	0	36	RecA	RecA/RadA recombinase
OG0001083	0.0866	0	134	COG335	Uncharacterized conserved protein
OG0001084	0.0222	0	241	COG433	HerA helicase
OG0001085	0.063	0	61	SPT15	TATA-box binding protein (TBP), component of TFIID and TFIIIB
OG0001086	0.0832	0	133	RfbX	Membrane protein involved in the export of O-antigen and teichoic acid
OG0001088	0.0468	0	162	VapC	Predicted nucleic acid-binding protein, contains PIN domain
OG0001090	0.05	0	54	RPL31A	Ribosomal protein L31E
OG0001091	0.0333	2	220	SrmB	Superfamily II DNA and RNA helicases
OG0001092	0.0927	1	143	MscS	Small-conductance mechanosensitive channel
OG0001093	0.128	2	97	Hit	Diadenosine tetraphosphate (Ap4A) hydrolase and other HIT family hydrolases
OG0001094	0.0281	0	193	FixC	Dehydrogenases (flavoproteins)
OG0001095	0.0553	3	299	NfeD	Membrane-bound serine protease (ClpP class)
OG0001096	0.052	1	660	SpeD	S-adenosylmethionine decarboxylase
OG0001097	0.0557	0	90	TIGR4176	EPS-associated transcriptional regulator, MarR family
OG0001098	0.101	0	27	COG2454	Uncharacterized conserved protein
OG0001099	0.0612	0	113		hypothetical protein
OG0001100	0.0565	0	98	COG2522	Predicted transcriptional regulator
OG0001101	0.0844	0	111	COG1818	Predicted RNA-binding protein, contains THUMP domain
OG0001102	0.0339	1	248	COG1545	Predicted nucleic-acid-binding protein containing a Zn-ribbon
OG0001103	0.0739	0	119	WcaA	Glycosyltransferases involved in cell wall biogenesis
OG0001104	0.0492	1	146	COG226	Predicted Zn-ribbon RNA-binding protein
OG0001105	0.0542	1	158	Pgi	Glucose-6-phosphate isomerase
OG0001106	0.142	0	42	COG2516	Biotin synthase-related enzyme
OG0001107	0.0405	1	170	COG142	Uncharacterized protein, putative amidase
OG0001108	0.0916	1	91	TIGR3642	CRISPR-associated protein, Csx14 family
OG0001109	0.0465	0	64		hypothetical protein
OG0001110	0.0164	0	352	DdpA	ABC-type dipeptide transport system, periplasmic component
OG0001111	0.0153	0	299	COG141	Predicted DNA modification methylase
OG0001112	0.0486	0	95	DPH5	Diphthamide biosynthesis methyltransferase
OG0001113	0.0435	0	70	TruB	Pseudouridine synthase
OG0001114	0.0715	0	297	COG613	Predicted metal-dependent phosphoesterases (PHP family)
OG0001115	0.0647	2	184		hypothetical protein
OG0001116	0.0254	1	271	CzcD	Co/Zn/Cd efflux system component
OG0001117	0.0536	0	63	ProP	Permeases of the major facilitator superfamily
OG0001118	0.0337	0	202	COG5551	CRISPR system related protein, RAMP superfamily
OG0001119	0.0496	0	210	ArsR	Predicted transcriptional regulators
OG0001120	0.0319	0	398	COG4122	Predicted O-methyltransferase
OG0001121	0.0643	0	163	AraJ	Arabinose efflux permease
OG0001122	0.126	1	40	TyrS	Tyrosyl-tRNA synthetase
OG0001123	0.0627	3	294	GatE	Archaeal Glu-tRNAGln amidotransferase subunit E (contains GAD domain)
OG0001124	0.0346	0	309	COG1833	Uri superfamily endonuclease
OG0001125	0.101	0	68	Fes	Enterochelin esterase and related enzymes
OG0001126	0.154	0	31	COG2512	Predicted membrane-associated trancriptional regulator
OG0001127	0.0147	0	138	COG1685	Archaeal shikimate kinase
OG0001128	0.079	0	157	TroR	Mn-dependent transcriptional regulator
OG0001129	0.0414	0	106	ECM27	Ca2+/Na+ antiporter
OG0001130	0.0582	0	201		hypothetical protein
OG0001131	0.0166	0	112	PF5168	HEPN domain
OG0001132	0.0194	0	184	COG268	Uncharacterized MobA-related protein
OG0001133	0.197	1	87	COG675	Transposase and inactivated derivatives
OG0001134	0.0478	0	164	DnaN	DNA polymerase sliding clamp subunit (PCNA homolog)
OG0001135	0.0515	0	196	CobH	Precorrin isomerase
OG0001136	0.0704	0	82	PurS	Phosphoribosylformylglycinamidine (FGAM) synthase, PurS component
OG0001137	0.025	0	211	SufB	Cysteine desulfurase activator SufB
OG0001138	0.0883	0	235	PilF	Tfp pilus assembly protein PilF
OG0001139	0.0615	0	76	PF142	Ribbon-helix-helix protein, copG family
OG0001140	0.149	0	36		hypothetical protein
OG0001141	0.0545	1	169	COG1695	Predicted transcriptional regulators
OG0001142	0.0102	0	62	KOG3354	Gluconate kinase
OG0001143	0.0161	0	288	COG2512	Predicted membrane-associated trancriptional regulator
OG0001144	0.121	0	48	NrdG	Organic radical activating enzymes
OG0001145	0.0344	0	282	TIGR2674	CRISPR-associated RAMP protein, Csx1 family
OG0001146	0.0513	0	104	SpoJ	Stage sporulation protein J (antagonist of Soj) containing ParB-like nuclease domain
OG0001147	0.0438	2	713	COG675	Transposase and inactivated derivatives
OG0001148	0.0516	0	77	RPS24A	Ribosomal protein S24E
OG0001149	0.0989	1	220	COG1353	Predicted CRISPR-associated polymerase
OG0001150	0.0918	0	129	NMD3	NMD protein affecting ribosome stability and mRNA decay
OG0001151	0.0371	0	242	RCL1	RNA 3'-terminal phosphate cyclase
OG0001152	0.0585	0	102	COG151	ADP-ribose pyrophosphatase
OG0001153	0.0384	1	381	GloB	Zn-dependent hydrolases, including glyoxylases
OG0001154	0.0444	1	118	CDC6	Cdc6-related protein, AAA superfamily ATPase
OG0001155	0.039	2	250	COG1711	DNA replication initiation complex subunit, GINS family
OG0001156	0.023	0	128	HisC	Histidinol-phosphate/aromatic aminotransferase and cobyric acid decarboxylase
OG0001157	0.119	1	110	Ssh1b	Archaeal DNA-binding protein
OG0001158	0.092	1	57	COG4353	Uncharacterized conserved protein
OG0001159	0.0201	0	106	COG1573	Uracil-DNA glycosylase
OG0001160	0.0454	2	257	NtpE	Archaeal/vacuolar-type H+-ATPase subunit E
OG0001161	0.0319	0	275	NagD	Predicted sugar phosphatases of the HAD superfamily
OG0001162	0.0532	0	113	COG1215	Glycosyltransferases, probably involved in cell wall biogenesis
OG0001164	0.0483	0	67	COG2263	Predicted RNA methylase
OG0001165	0.036	0	109		hypothetical protein
OG0001166	0.0629	0	163	TatA	Sec-independent protein secretion pathway components
OG0001167	0.0686	3	207	COG1779	C4-type Zn-finger protein
OG0001168	0.043	0	166	DadA	Glycine/D-amino acid oxidases (deaminating)
OG0001169	0.0699	0	49	COG1848	Predicted nucleic acid-binding protein, contains PIN domain
OG0001170	0.0264	0	241	GatA	Asp-tRNAAsn/Glu-tRNAGln amidotransferase A subunit and related amidases
OG0001171	0.0802	0	125	COG1992	Uncharacterized conserved protein
OG0001172	0.0366	0	485	COG1337	CRISPR system related protein, RAMP superfamily
OG0001173	0.0437	0	29	COG1912	Uncharacterized conserved protein
OG0001174	0.0291	0	77	COG168	Predicted archaeal kinase
OG0001175	0.00427	0	80	NikR	Predicted transcriptional regulators containing the CopG/Arc/MetJ DNA-binding domain and a metal-binding domain
OG0001176	0.076	2	200	RPB11	DNA-directed RNA polymerase, subunit L
OG0001177	0.0512	0	133	COG1518	CRISPR-associated protein Cas1
OG0001178	0.0777	1	269	GcvH	Glycine cleavage system H protein (lipoate-binding)
OG0001179	0.0372	2	207	COG4454	Uncharacterized copper-binding protein
OG0001180	0.0592	0	144	RPL2A	Ribosomal protein L2A (L18A)
OG0001181	0.0282	0	110	COG1343	CRISPR-associated protein Cas2
OG0001182	0.0218	2	63	Smc	Chromosome segregation ATPases
OG0001183	0.0345	0	88	COG4343	CRISPR-associated protein, RecB family exonuclease
OG0001184	0.0445	1	56	RPB9	DNA-directed RNA polymerase, subunit M/Transcription elongation factor TFIIS
OG0001185	0.0896	2	119	UbiD	3-polyprenyl-4-hydroxybenzoate decarboxylase and related decarboxylases
OG0001186	0.0689	8	470	COG2345	Predicted transcriptional regulator
OG0001187	0.0594	2	280		hypothetical protein
OG0001188	0.163	4	39		hypothetical protein
OG0001189	0.0223	0	93	COG2231	Uncharacterized protein related to Endonuclease III
OG0001190	0.0487	0	94	ThrS	Threonyl-tRNA synthetase
OG0001191	0.0794	1	76	COG2112	Predicted Ser/Thr protein kinase
OG0001192	0.0634	0	80	COG1669	Predicted nucleotidyltransferases
OG0001193	0.112	0	29	COG3978	Acetolactate synthase (isozyme II), small (regulatory) subunit
OG0001194	0.0907	0	93		hypothetical protein
OG0001195	0.0295	0	280		hypothetical protein
OG0001196	0.0758	2	102	ThiS	Sulfur transfer protein involved in thiamine biosynthesis
OG0001197	0.00523	0	47	SPS1	Serine/threonine protein kinase
OG0001198	0.0764	1	53	IclR	Transcriptional regulator
OG0001199	0.0291	0	54	FolP	Dihydropteroate synthase and related enzymes
OG0001200	0.0264	1	264	PF6157	Protein of unknown function (DUF973)
OG0001201	0.0176	0	130		hypothetical protein
OG0001202	0.196	0	96		hypothetical protein
OG0001203	0.0473	0	178	RfbD	dTDP-4-dehydrorhamnose reductase
OG0001204	0.0487	0	164	Tmk	Thymidylate kinase
OG0001205	0.0948	1	132	COG2512	Predicted membrane-associated trancriptional regulator
OG0001206	0.0535	0	428	CcmA	ABC-type multidrug transport system, ATPase component
OG0001207	0.112	3	94	Pnp	Purine nucleoside phosphorylase
OG0001208	0.0261	0	200	COG2452	Predicted site-specific integrase-resolvase
OG0001209	0.0996	0	22	CyoB	Heme/copper-type cytochrome/quinol oxidases, subunit 1
OG0001210	0.0512	0	150	RPR2	RNase P subunit RPR2
OG0001211	0.0401	0	122	COG675	Transposase and inactivated derivatives
OG0001212	0.0228	0	55	COG3355	Predicted transcriptional regulator
OG0001213	0.0798	0	137	COG675	Transposase and inactivated derivatives
OG0001214	0.0906	2	194	COG1373	Predicted ATPase (AAA+ superfamily)
OG0001215	0.0702	0	153	COG675	Transposase and inactivated derivatives
OG0001216	0.0682	0	38	COG675	Transposase and inactivated derivatives
OG0001217	0.0281	0	289	SseA	Rhodanese-related sulfurtransferase
OG0001218	0.0629	0	192	COG1672	Predicted ATPase (AAA+ superfamily)
OG0001219	0.0782	0	176	COG675	Transposase and inactivated derivatives
OG0001220	0.119	0	68	WcaA	Glycosyltransferases involved in cell wall biogenesis
OG0001221	0.0557	0	194	ArgG	Argininosuccinate synthase
OG0001222	0.0429	0	187	COG2427	Uncharacterized conserved protein
OG0001223	0.0401	0	323	Smc	Chromosome segregation ATPases
OG0001224	0.12	0	75	COG3385	FOG: Transposase and inactivated derivatives
OG0001225	0.0656	0	97	COG3328	Transposase and inactivated derivatives
OG0001226	0.0339	0	196		hypothetical protein
OG0001227	0.0236	0	253	RPB11	DNA-directed RNA polymerase, subunit L
OG0001228	0.0414	0	411	TIGR2793	nickel-responsive transcriptional regulator NikR
OG0001229	0.0479	0	335	COG3385	FOG: Transposase and inactivated derivatives
OG0001230	0.0761	3	214	COG675	Transposase and inactivated derivatives
OG0001231	0.0303	1	114	COG5397	Uncharacterized conserved protein
OG0001232	0.0255	0	396	COG3385	FOG: Transposase and inactivated derivatives
OG0001233	0.0198	0	101	PF11485	Protein of unknown function (DUF3211)
OG0001234	0.0746	0	100	Soj	ATPases involved in chromosome partitioning
OG0001235	0.13	0	84	COG675	Transposase and inactivated derivatives
OG0001236	0.0273	0	375	GTPBP1	GTPase
OG0001237	0.0833	2	53	COG3427	Carbon monoxide dehydrogenase subunit G, CoxG
OG0001238	0.0362	0	96	COG3427	Carbon monoxide dehydrogenase subunit G, CoxG
OG0001239	0.0277	0	139	MoaE	Molybdopterin converting factor, large subunit
OG0001240	0.0584	0	266	ThiD	Hydroxymethylpyrimidine/phosphomethylpyrimidine kinase
OG0001241	0.0471	0	96	COG1896	Predicted hydrolases of HD superfamily
OG0001242	0.0437	0	120	Ppa	Inorganic pyrophosphatase
OG0001244	0.0375	0	402	VirB11	Type IV secretory pathway, VirB11 components, and related ATPases involved in archaeal flagella biosynthesis
OG0001245	0.0216	1	471	TadC	Flp pilus assembly protein TadC
OG0001246	0.103	2	68	COG1695	Predicted transcriptional regulators
OG0001247	0.0879	0	96	COG1992	Uncharacterized conserved protein
OG0001248	0.0337	0	68	COG4272	Predicted membrane protein
OG0001249	0.0103	0	207	COG73	Predicted permeases
OG0001250	0.0648	3	34	COG73	Predicted permeases
OG0001251	0.0353	1	201	PhoU	Phosphate uptake regulator
OG0001252	0.0647	1	166	GlcD	FAD/FMN-containing dehydrogenases
OG0001253	0.0641	1	279	GlcD	FAD/FMN-containing dehydrogenases
OG0001254	0.07	0	196	GlpC	Fe-S oxidoreductase
OG0001255	0.0927	0	79	GlpC	Fe-S oxidoreductase
OG0001256	0.0407	2	133	Soj	ATPases involved in chromosome partitioning
OG0001257	0.195	0	67	Soj	ATPases involved in chromosome partitioning
OG0001258	0.0773	1	191	HcaD	Uncharacterized NAD(FAD)-dependent dehydrogenases
OG0001259	0.0584	0	87	COG2266	GTP:adenosylcobinamide-phosphate guanylyltransferase
OG0001260	0.0283	1	158	COG489	Predicted membrane protein
OG0001261	0.0492	4	315	COG63	Predicted PP-loop superfamily ATPase
OG0001262	0.0617	2	451	COG125	Distinct helicase family with a unique C-terminal domain including a metal-binding cysteine cluster
OG0001263	0.0685	0	38	COG125	Distinct helicase family with a unique C-terminal domain including a metal-binding cysteine cluster
OG0001264	0.07	2	292	COG1139	Uncharacterized conserved protein containing a ferredoxin-like domain
OG0001265	0.0264	0	119	MoaB	Molybdopterin biosynthesis enzymes
OG0001266	0.132	3	126	COG1665	Predicted nucleotidyltransferase
OG0001267	0.0798	2	183	DadA	Glycine/D-amino acid oxidases (deaminating)
OG0001268	0.0386	1	140	DadA	Glycine/D-amino acid oxidases (deaminating)
OG0001269	0.121	0	60		hypothetical protein
OG0001270	0.11	3	98		hypothetical protein
OG0001271	0.0179	0	291	PurT	Formate-dependent phosphoribosylglycinamide formyltransferase (GAR transformylase)
OG0001272	0.0525	1	223	AcuC	Deacetylases, including yeast histone deacetylase and acetoin utilization protein
OG0001273	0.0731	2	196	COG517	FOG: CBS domain
OG0001274	0.0717	1	141	COG388	Predicted amidohydrolase
OG0001275	0.0499	0	111	COG388	Predicted amidohydrolase
OG0001276	0.0923	3	118		hypothetical protein
OG0001277	0.0535	1	450	CoxL	Aerobic-type carbon monoxide dehydrogenase, large subunit CoxL/CutL homologs
OG0001278	0.0724	0	67	CoxL	Aerobic-type carbon monoxide dehydrogenase, large subunit CoxL/CutL homologs
OG0001279	0.0435	0	422	PorA	Pyruvate:ferredoxin oxidoreductase and related 2-oxoacid:ferredoxin oxidoreductases, alpha subunit
OG0001280	0.0304	0	213	PorB	Pyruvate:ferredoxin oxidoreductase and related 2-oxoacid:ferredoxin oxidoreductases, beta subunit
OG0001281	0.0378	0	100	PorB	Pyruvate:ferredoxin oxidoreductase and related 2-oxoacid:ferredoxin oxidoreductases, beta subunit
OG0001282	0.0445	1	185	COG1814	Uncharacterized membrane protein
OG0001283	0.0473	0	176	CcmA	ABC-type multidrug transport system, ATPase component
OG0001284	0.0348	1	189	NosY	ABC-type transport system involved in multi-copper enzyme maturation, permease component
OG0001285	0.0573	0	109	NosY	ABC-type transport system involved in multi-copper enzyme maturation, permease component
OG0001286	0.0452	1	233	COG826	Collagenase and related proteases
OG0001287	0.0594	2	125	GloB	Zn-dependent hydrolases, including glyoxylases
OG0001288	0.054	1	233	COG535	Predicted Fe-S oxidoreductases
OG0001289	0.0482	0	231	COG535	Predicted Fe-S oxidoreductases
OG0001290	0.0357	1	211	PorB	Pyruvate:ferredoxin oxidoreductase and related 2-oxoacid:ferredoxin oxidoreductases, beta subunit
OG0001291	0.0396	0	252	PorA	Pyruvate:ferredoxin oxidoreductase and related 2-oxoacid:ferredoxin oxidoreductases, alpha subunit
OG0001292	0.0463	0	57	COG1144	Pyruvate:ferredoxin oxidoreductase and related 2-oxoacid:ferredoxin oxidoreductases, delta subunit
OG0001293	0.0599	0	111	PorG	Pyruvate:ferredoxin oxidoreductase and related 2-oxoacid:ferredoxin oxidoreductases, gamma subunit
OG0001294	0.0919	0	80	PorG	Pyruvate:ferredoxin oxidoreductase and related 2-oxoacid:ferredoxin oxidoreductases, gamma subunit
OG0001295	0.0451	0	461	MgtA	Cation transport ATPase
OG0001296	0.0349	0	323	TIGR3154	cytochrome b558/566, subunit A
OG0001297	0.0459	2	182	TIGR3155	cytochrome b558/566, subunit B
OG0001298	0.0141	0	257	QcrA	Rieske Fe-S protein
OG0001299	0.0285	0	382	QcrB	Cytochrome b subunit of the bc complex
OG0001300	0.0541	0	62	COG2329	Uncharacterized enzyme involved in biosynthesis of extracellular polysaccharides
OG0001301	0.059	2	134	COG212	5-formyltetrahydrofolate cyclo-ligase
OG0001302	0.0673	0	195	SpeB	Arginase/agmatinase/formimionoglutamate hydrolase, arginase family
OG0001303	0.0491	0	234	AbgB	Metal-dependent amidase/aminoacylase/carboxypeptidase
OG0001304	0.0339	0	33	COG335	Uncharacterized conserved protein
OG0001305	0.0591	1	413	ZntA	Cation transport ATPase
OG0001306	0.0165	0	116	TIGR394	sulfocyanin
OG0001307	0.0423	2	221	HcaD	Uncharacterized NAD(FAD)-dependent dehydrogenases
OG0001308	0.0446	0	277	KOG918	Selenium-binding protein
OG0001309	0.0406	1	373	KOG918	Selenium-binding protein
OG0001310	0.0893	1	169	COG517	FOG: CBS domain
OG0001311	0.051	1	52	NikR	Predicted transcriptional regulators containing the CopG/Arc/MetJ DNA-binding domain and a metal-binding domain
OG0001312	0.0553	0	205	COG2421	Predicted acetamidase/formamidase
OG0001313	0.0344	0	270	AraJ	Arabinose efflux permease
OG0001314	0.0564	0	170	MalK	ABC-type sugar transport systems, ATPase components
OG0001315	0.0515	1	268	UgpB	ABC-type sugar transport system, periplasmic component
OG0001316	0.0216	0	67	UgpB	ABC-type sugar transport system, periplasmic component
OG0001317	0.0211	2	222		hypothetical protein
OG0001318	0.0385	0	267	AraJ	Arabinose efflux permease
OG0001319	0.0586	0	73	RFA1	Single-stranded DNA-binding replication protein A (RPA), large (7 kD) subunit and related ssDNA-binding proteins
OG0001320	0.0268	0	219	Mdh	Malate/lactate dehydrogenases
OG0001321	0.00612	0	103	Mdh	Malate/lactate dehydrogenases
OG0001322	0.046	0	164	ARA1	Aldo/keto reductases, related to diketogulonate reductase
OG0001323	0.0531	0	226	MntH	Mn2+ and Fe2+ transporters of the NRAMP family
OG0001324	0.0272	0	69	COG337	Uncharacterized protein conserved in archaea
OG0001325	0.0523	1	141	COG3384	Aromatic ring-opening dioxygenase, catalytic LigB subunit related enzyme
OG0001326	0.0902	2	118	RPL4A	Ribosomal protein L4E
OG0001327	0.217	0	52	FlaJ	Archaeal flagella assembly protein J
OG0001328	0.0467	0	215	DppD	ABC-type dipeptide/oligopeptide/nickel transport system, ATPase component
OG0001329	0.0337	1	216	DppD	ABC-type dipeptide/oligopeptide/nickel transport system, ATPase component
OG0001330	0.0532	2	293	DppC	ABC-type dipeptide/oligopeptide/nickel transport systems, permease components
OG0001331	0.0208	3	196	DppC	ABC-type dipeptide/oligopeptide/nickel transport systems, permease components
OG0001332	0.0471	0	506	DdpA	ABC-type dipeptide transport system, periplasmic component
OG0001333	0.0547	0	343	DAP2	Dipeptidyl aminopeptidases/acylaminoacyl-peptidases
OG0001334	0.0617	1	244	PhrB	Deoxyribodipyrimidine photolyase
OG0001335	0.0586	2	179	WcaG	Nucleoside-diphosphate-sugar epimerases
OG0001336	0.0585	0	125	WcaG	Nucleoside-diphosphate-sugar epimerases
OG0001337	0.0408	1	191	PpsA	Phosphoenolpyruvate synthase/pyruvate phosphate dikinase
OG0001338	0.0408	0	119	PncA	Amidases related to nicotinamidase
OG0001339	0.0392	0	308	ProP	Permeases of the major facilitator superfamily
OG0001340	0.0668	3	123	PgpB	Membrane-associated phospholipid phosphatase
OG0001341	0.0521	0	128	PgpB	Membrane-associated phospholipid phosphatase
OG0001342	0.0662	2	330	BisC	Anaerobic dehydrogenases, typically selenocysteine-containing
OG0001343	0.0271	0	293	KOG255	Synaptic vesicle transporter SVOP and related transporters (major facilitator superfamily)
OG0001344	0.0515	0	83	KOG255	Synaptic vesicle transporter SVOP and related transporters (major facilitator superfamily)
OG0001345	0.0378	2	141	SirA	Predicted redox protein, regulator of disulfide bond formation
OG0001346	0.0463	0	227	TIGR899	sugar efflux transporter
OG0001347	0.0663	2	103	COG181	Uncharacterized conserved protein
OG0001348	0.0378	0	225	AraJ	Arabinose efflux permease
OG0001349	0.0625	2	344	NemA	NADH:flavin oxidoreductases, Old Yellow Enzyme family
OG0001350	0.0242	0	67	NemA	NADH:flavin oxidoreductases, Old Yellow Enzyme family
OG0001351	0.0449	0	54		hypothetical protein
OG0001352	0.0602	1	349	Acs	Acyl-coenzyme A synthetases/AMP-(fatty) acid ligases
OG0001353	0.0397	1	300	TldD	Predicted Zn-dependent proteases and their inactivated homologs
OG0001354	0.0547	0	242	TldD	Predicted Zn-dependent proteases and their inactivated homologs
OG0001355	0.0451	0	349	CaiC	Acyl-CoA synthetases (AMP-forming)/AMP-acid ligases II
OG0001356	0.0525	0	392	FadB	3-hydroxyacyl-CoA dehydrogenase
OG0001357	0.0326	1	203	AdhP	Zn-dependent alcohol dehydrogenases
OG0001358	0.0508	0	107	COG1545	Predicted nucleic-acid-binding protein containing a Zn-ribbon
OG0001359	0.065	0	320	DAP2	Dipeptidyl aminopeptidases/acylaminoacyl-peptidases
OG0001360	0.0518	0	331	CaiC	Acyl-CoA synthetases (AMP-forming)/AMP-acid ligases II
OG0001361	0.0549	0	317	PotE	Amino acid transporters
OG0001362	0.0355	0	116	CynT	Carbonic anhydrase
OG0001363	0.0386	0	189	FadB	3-hydroxyacyl-CoA dehydrogenase
OG0001364	0.0399	0	289	PaaK	Coenzyme F39 synthetase
OG0001365	0.098	0	68	COG1545	Predicted nucleic-acid-binding protein containing a Zn-ribbon
OG0001366	0.0502	0	160	CaiD	Enoyl-CoA hydratase/carnithine racemase
OG0001367	0.042	0	152	CaiD	Enoyl-CoA hydratase/carnithine racemase
OG0001368	0.0653	2	147	CitE	Citrate lyase beta subunit
OG0001369	0.123	3	37	CitE	Citrate lyase beta subunit
OG0001370	0.0577	0	164	SirA	Predicted redox protein, regulator of disulfide bond formation
OG0001371	0.116	0	56	SirA	Predicted redox protein, regulator of disulfide bond formation
OG0001372	0.039	0	71		hypothetical protein
OG0001373	0.0338	1	277	COG3391	Uncharacterized conserved protein
OG0001374	0.0442	1	185	COG3391	Uncharacterized conserved protein
OG0001375	0.0569	1	115	COG2259	Predicted membrane protein
OG0001376	0.0375	0	52	SirA	Predicted redox protein, regulator of disulfide bond formation
OG0001377	0.027	0	294	COG2391	Predicted transporter component
OG0001378	0.0305	1	61	COG2391	Predicted transporter component
OG0001379	0.018	0	84	COG244	Predicted peroxiredoxins
OG0001380	0.0818	0	57	COG244	Predicted peroxiredoxins
OG0001381	0.0545	1	350	PutA	NAD-dependent aldehyde dehydrogenases
OG0001382	0.0855	0	130	COG1468	CRISPR-associated protein Cas4 (RecB family exonuclease)
OG0001383	0.0207	3	81	COG1468	CRISPR-associated protein Cas4 (RecB family exonuclease)
OG0001384	0.0609	0	102		hypothetical protein
OG0001385	0.0456	0	123	PF768	TQO small subunit DoxA
OG0001387	0.037	0	103	Bcp	Peroxiredoxin
OG0001388	0.0664	0	241	COG1215	Glycosyltransferases, probably involved in cell wall biogenesis
OG0001389	0.032	0	378	EriC	Chloride channel protein EriC
OG0001390	0.065	0	148	COG433	HerA helicase
OG0001391	0.0725	0	43	SirA	Predicted redox protein, regulator of disulfide bond formation
OG0001392	0.028	1	283	HcaD	Uncharacterized NAD(FAD)-dependent dehydrogenases
OG0001393	0.0135	1	86	COG221	Peroxiredoxin family protein
OG0001394	0.0543	0	187	COG2427	Uncharacterized conserved protein
OG0001395	0.0628	0	167	CcmA	ABC-type multidrug transport system, ATPase component
OG0001396	0.076	1	125	COG842	ABC-type multidrug transport system, permease component
OG0001397	0.0542	0	103	COG842	ABC-type multidrug transport system, permease component
OG0001398	0.0422	2	294	COG2317	Zn-dependent carboxypeptidase
OG0001399	0.0427	0	291	COG2848	Uncharacterized conserved protein
OG0001400	0.00219	0	61	COG383	ACT domain-containing protein
OG0001401	0.0549	2	114	DAP2	Dipeptidyl aminopeptidases/acylaminoacyl-peptidases
OG0001402	0.0417	0	56	FixX	Ferredoxin-like protein
OG0001403	0.0497	0	266	FixC	Dehydrogenases (flavoproteins)
OG0001405	0.0594	0	152	FixA	Electron transfer flavoprotein, beta subunit
OG0001406	0.0702	2	101	FixA	Electron transfer flavoprotein, beta subunit
OG0001407	0.0777	1	73		hypothetical protein
OG0001408	0.0245	2	583	CyoB	Heme/copper-type cytochrome/quinol oxidases, subunit 1
OG0001409	0.0261	0	136	TIGR394	sulfocyanin
OG0001410	0.00737	0	193	QcrA	Rieske Fe-S protein
OG0001411	0.0343	2	359	QcrB	Cytochrome b subunit of the bc complex
OG0001412	0.0216	0	107	CyoA	Heme/copper-type cytochrome/quinol oxidases, subunit 2
OG0001413	0.0517	0	86	TIGR2866	cytochrome c oxidase, subunit II
OG0001414	0.0945	0	92	TIGR2866	cytochrome c oxidase, subunit II
OG0001415	0.0497	1	145	RhaT	Permeases of the drug/metabolite transporter (DMT) superfamily
OG0001416	0.0481	0	40	RhaT	Permeases of the drug/metabolite transporter (DMT) superfamily
OG0001417	0.0497	0	193	PorB	Pyruvate:ferredoxin oxidoreductase and related 2-oxoacid:ferredoxin oxidoreductases, beta subunit
OG0001418	0.0478	0	264	PorA	Pyruvate:ferredoxin oxidoreductase and related 2-oxoacid:ferredoxin oxidoreductases, alpha subunit
OG0001419	0.0542	1	57	COG1144	Pyruvate:ferredoxin oxidoreductase and related 2-oxoacid:ferredoxin oxidoreductases, delta subunit
OG0001420	0.0836	0	115	PorG	Pyruvate:ferredoxin oxidoreductase and related 2-oxoacid:ferredoxin oxidoreductases, gamma subunit
OG0001421	0.0825	0	233	HybA	Fe-S-cluster-containing hydrogenase components 1
OG0001422	0.0721	1	22	HybA	Fe-S-cluster-containing hydrogenase components 1
OG0001423	0.0538	1	143	ECM27	Ca2+/Na+ antiporter
OG0001424	0.0307	3	78	ECM27	Ca2+/Na+ antiporter
OG0001425	0.113	4	309	COG1413	FOG: HEAT repeat
OG0001426	0.0649	1	175	CoxM	Aerobic-type carbon monoxide dehydrogenase, middle subunit CoxM/CutM homologs
OG0001427	0.0365	0	518	CoxL	Aerobic-type carbon monoxide dehydrogenase, large subunit CoxL/CutL homologs
OG0001428	0.0152	0	99	COG1592	Rubrerythrin
OG0001429	0.0552	0	250	GlpC	Fe-S oxidoreductase
OG0001430	0.0333	0	135	GlpC	Fe-S oxidoreductase
OG0001432	0.0267	2	400	QcrB	Cytochrome b subunit of the bc complex
OG0001433	0.0344	0	121	CyoA	Heme/copper-type cytochrome/quinol oxidases, subunit 2
OG0001434	0.0295	0	226	QcrA	Rieske Fe-S protein
OG0001435	0.0479	0	35	QcrA	Rieske Fe-S protein
OG0001436	0.00596	0	99		hypothetical protein
OG0001437	0.0326	0	87		hypothetical protein
OG0001438	0.0457	0	57		hypothetical protein
OG0001439	0.0508	0	97	PF9941	Uncharacterized conserved protein (DUF2173)
OG0001440	0.0578	2	112	PF9941	Uncharacterized conserved protein (DUF2173)
OG0001441	0.0286	0	272	GltA	Citrate synthase
OG0001442	0.0245	0	97	COG517	FOG: CBS domain
OG0001443	0.0353	0	190	PrpB	PEP phosphonomutase and related enzymes
OG0001444	0.0604	0	261	PrpD	Uncharacterized protein involved in propionate catabolism
OG0001445	0.0429	0	524	CoxL	Aerobic-type carbon monoxide dehydrogenase, large subunit CoxL/CutL homologs
OG0001446	0.0519	1	256	GabT	4-aminobutyrate aminotransferase and related aminotransferases
OG0001447	0.0417	0	258	CaiA	Acyl-CoA dehydrogenases
OG0001448	0.0373	0	65	PaaI	HGG motif-containing thioesterase, possibly involved in aromatic compounds catabolism
OG0001449	0.0686	1	200	CaiA	Acyl-CoA dehydrogenases
OG0001450	0.0556	1	239	PaaJ	Acetyl-CoA acetyltransferase
OG0001451	0.025	0	283	PaaJ	Acetyl-CoA acetyltransferase
OG0001452	0.0693	0	99	COG1545	Predicted nucleic-acid-binding protein containing a Zn-ribbon
OG0001453	0.0821	1	77	COG1545	Predicted nucleic-acid-binding protein containing a Zn-ribbon
OG0001454	0.0869	1	330	Acs	Acyl-coenzyme A synthetases/AMP-(fatty) acid ligases
OG0001455	0.0879	0	60	COG1733	Predicted transcriptional regulators
OG0001456	0.00753	0	104	PaaI	HGG motif-containing thioesterase, possibly involved in aromatic compounds catabolism
OG0001457	0.0403	0	97	PaaI	HGG motif-containing thioesterase, possibly involved in aromatic compounds catabolism
OG0001458	0.0328	0	81		hypothetical protein
OG0001459	0.0218	0	208	COG1741	Pirin-related protein
OG0001460	0.0263	1	256	AraJ	Arabinose efflux permease
OG0001461	0.0342	0	214	LdhA	Lactate dehydrogenase and related dehydrogenases
OG0001462	0.0516	0	254	KOG254	Predicted transporter (major facilitator superfamily)
OG0001463	0.022	0	92	UspA	Universal stress protein UspA and related nucleotide-binding proteins
OG0001464	0.0266	0	224	CcmA	ABC-type multidrug transport system, ATPase component
OG0001465	0.0132	0	187	COG842	ABC-type multidrug transport system, permease component
OG0001466	0.0243	0	323	PotE	Amino acid transporters
OG0001467	0.13	1	85	COG1149	MinD superfamily P-loop ATPase containing an inserted ferredoxin domain
OG0001468	0.0151	0	205	COG1149	MinD superfamily P-loop ATPase containing an inserted ferredoxin domain
OG0001469	0.0543	0	51	MazG	Predicted pyrophosphatase
OG0001470	0.0825	1	51	MazG	Predicted pyrophosphatase
OG0001471	0.0246	0	337	Ggt	Gamma-glutamyltransferase
OG0001472	0.0358	0	227	HtpX	Zn-dependent protease with chaperone function
OG0001473	0.0324	1	241	WcaG	Nucleoside-diphosphate-sugar epimerases
OG0001474	0.0396	1	177	RfbA	dTDP-glucose pyrophosphorylase
OG0001475	0.0178	0	92	COG517	FOG: CBS domain
OG0001478	0.0181	0	156	GutQ	Predicted sugar phosphate isomerase involved in capsule formation
OG0001479	0.186	0	27	GutQ	Predicted sugar phosphate isomerase involved in capsule formation
OG0001480	0.0719	1	153	COG478	RIO-like serine/threonine protein kinase fused to N-terminal HTH domain
OG0001481	0.0595	0	383	COG2433	Uncharacterized conserved protein
OG0001482	0.0256	0	299	MetK	Archaeal S-adenosylmethionine synthetase
OG0001483	0.0275	0	52	LSM1	Small nuclear ribonucleoprotein (snRNP) homolog
OG0001484	0.0616	0	61	COG4189	Predicted transcriptional regulator
OG0001485	0.0363	0	385	PyrG	CTP synthase (UTP-ammonia lyase)
OG0001486	0.0587	0	138	SgbH	3-hexulose-6-phosphate synthase and related proteins
OG0001487	0.0164	0	127	SgbH	3-hexulose-6-phosphate synthase and related proteins
OG0001488	0.0336	0	90	COG4755	Uncharacterized protein conserved in archaea
OG0001489	0.0372	0	85	COG2835	Uncharacterized conserved protein
OG0001490	0.0446	0	311	{ManB	Phosphomannomutase
OG0001491	0.0781	1	208	DadA	Glycine/D-amino acid oxidases (deaminating)
OG0001492	0.049	1	281	TIGR1372	sarcosine oxidase, alpha subunit family
OG0001493	0.117	0	91	HemD	Uroporphyrinogen-III synthase
OG0001494	0.0418	0	183	HemC	Porphobilinogen deaminase
OG0001495	0.0339	0	284	HemL	Glutamate-1-semialdehyde aminotransferase
OG0001496	0.0552	0	216	HemB	Delta-aminolevulinic acid dehydratase
OG0001497	0.0653	3	249	HemA	Glutamyl-tRNA reductase
OG0001498	0.0154	0	119	CysG	Siroheme synthase (precorrin-2 oxidase/ferrochelatase domain)
OG0001499	0.0447	1	237	Exo	5'-3' exonuclease (including N-terminal domain of PolI)
OG0001500	0.0637	0	43	Exo	5'-3' exonuclease (including N-terminal domain of PolI)
OG0001501	0.035	0	56	EFB1	Translation elongation factor EF-1beta
OG0001502	0.0192	0	48	COG2888	Predicted Zn-ribbon RNA-binding protein with a function in translation
OG0001503	0.0473	1	64	pth2	Peptidyl-tRNA hydrolase
OG0001504	0.0737	1	181	COG585	Uncharacterized conserved protein
OG0001505	0.0343	1	307	AsnS	Aspartyl/asparaginyl-tRNA synthetases
OG0001506	0.0295	0	122	NusA	Transcription elongation factor
OG0001507	0.0309	0	35	RPL4A	Ribosomal protein L4E
OG0001508	0.0446	0	114	COG4914	Predicted nucleotidyltransferase
OG0001509	0.0414	1	370	IlvB	Thiamine pyrophosphate-requiring enzymes
OG0001510	0.0584	1	233	GuaA	GMP synthase, PP-ATPase domain/subunit
OG0001512	0.1	0	130	CobS	Cobalamin-5-phosphate synthase
OG0001513	0.0674	0	206	Tdh	Threonine dehydrogenase and related Zn-dependent dehydrogenases
OG0001514	0.139	1	69	HtpX	Zn-dependent protease with chaperone function
OG0001515	0.0654	0	91	COG216	Predicted RNA-binding protein (contains PUA domain)
OG0001516	0.0703	0	55	TroR	Mn-dependent transcriptional regulator
OG0001517	0.0715	2	182	COG2423	Predicted ornithine cyclodeaminase, mu-crystallin homolog
OG0001518	0.0493	0	235	ARO8	Transcriptional regulators containing a DNA-binding HTH domain and an aminotransferase domain (MocR family) and their eukaryotic orthologs
OG0001519	0.0566	3	130	PepP	Xaa-Pro aminopeptidase
OG0001520	0.0256	0	192	COG675	Transposase and inactivated derivatives
OG0001521	0.101	0	112	COG121	Predicted glutamine amidotransferase
OG0001522	0.0404	1	139	ElaC	Metal-dependent hydrolases of the beta-lactamase superfamily III
OG0001523	0.0525	0	191	RbsK	Sugar kinases, ribokinase family
OG0001524	0.0302	0	266	ThiD	Hydroxymethylpyrimidine/phosphomethylpyrimidine kinase
OG0001525	0.0358	0	276	COG1215	Glycosyltransferases, probably involved in cell wall biogenesis
OG0001526	0.0118	0	49	COG1215	Glycosyltransferases, probably involved in cell wall biogenesis
OG0001527	0.0369	0	124	COG286	Predicted membrane protein
OG0001528	0.0737	2	195	CbiO	ABC-type cobalt transport system, ATPase component
OG0001529	0.122	2	86	CbiO	ABC-type cobalt transport system, ATPase component
OG0001530	0.0309	0	115		hypothetical protein
OG0001531	0.0507	1	184	WcaG	Nucleoside-diphosphate-sugar epimerases
OG0001532	0.0619	0	44	SEC65	Signal recognition particle 19 kDa protein
OG0001533	0.066	0	86	RPS8A	Ribosomal protein S8E
OG0001535	0.0648	1	188	ArgE	Acetylornithine deacetylase/Succinyl-diaminopimelate desuccinylase and related deacylases
OG0001536	0.0425	0	273	ArgD	Ornithine/acetylornithine aminotransferase
OG0001537	0.0296	0	217	RimK	Glutathione synthase/Ribosomal protein S6 modification enzyme (glutaminyl transferase)
OG0001538	0.0131	0	39	TIGR126	lysine biosynthesis protein LysW
OG0001539	0.0151	0	106	Lrp	Transcriptional regulators
OG0001540	0.0815	2	148	ArgB	Acetylglutamate kinase
OG0001541	0.0381	0	247	ArgC	Acetylglutamate semialdehyde dehydrogenase
OG0001542	0.0355	0	105	ArgC	Acetylglutamate semialdehyde dehydrogenase
OG0001543	0.0733	0	313	COG433	HerA helicase
OG0001544	0.0891	0	48	COG433	HerA helicase
OG0001545	0.0482	0	159	HemY	Protoporphyrinogen oxidase
OG0001546	0.151	3	105	RbsK	Sugar kinases, ribokinase family
OG0001547	0.0539	0	49	RbsK	Sugar kinases, ribokinase family
OG0001548	0.0606	1	321	COG1293	Predicted RNA-binding protein homologous to eukaryotic snRNP
OG0001549	0.192	1	29	COG1293	Predicted RNA-binding protein homologous to eukaryotic snRNP
OG0001550	0.0712	2	91	COG1656	Uncharacterized conserved protein
OG0001551	0.022	0	144	AMMECR1	Uncharacterized conserved protein
OG0001552	0.0411	0	169	AhpF	Alkyl hydroperoxide reductase, large subunit
OG0001553	0.0731	1	114	AhpF	Alkyl hydroperoxide reductase, large subunit
OG0001554	0.0202	0	127	Dcd	Deoxycytidine deaminase
OG0001555	0.0487	2	402	CDC9	ATP-dependent DNA ligase
OG0001556	0.041	1	190	YSH1	Predicted exonuclease of the beta-lactamase fold involved in RNA processing
OG0001557	0.025	0	125	AccB	Biotin carboxyl carrier protein
OG0001558	0.024	0	384	COG477	Acetyl/propionyl-CoA carboxylase, alpha subunit
OG0001559	0.0584	0	252	Dfp	Phosphopantothenoylcysteine synthetase/decarboxylase
OG0001560	0.025	0	294	RfaG	Glycosyltransferase
OG0001561	0.0543	0	150	RfaG	Glycosyltransferase
OG0001562	0.0415	0	93	COG2129	Predicted phosphoesterases, related to the Icc protein
OG0001564	0.102	0	143	COG1665	Predicted nucleotidyltransferase
OG0001566	0.0387	4	78	COG2441	Predicted butyrate kinase
OG0001567	0.00712	0	106	COG1371	SHS2 domain protein implicated in nucleic acid metabolism
OG0001568	0.0367	0	158	COG1371	SHS2 domain protein implicated in nucleic acid metabolism
OG0001569	0.0145	0	55		hypothetical protein
OG0001570	0.0282	2	119	Cmk	Cytidylate kinase
OG0001571	0.167	0	23	RPL34A	Ribosomal protein L34E
OG0001572	0.0818	0	70	RPL34A	Ribosomal protein L34E
OG0001573	0.0212	0	121	AdkA	Archaeal adenylate kinase
OG0001574	0.0202	0	352	SecY	Preprotein translocase subunit SecY
OG0001575	0.105	1	77	RplO	Ribosomal protein L15
OG0001576	0.0478	0	81	RpmD	Ribosomal protein L3/L7E
OG0001577	0.0158	0	162	RpsE	Ribosomal protein S5
OG0001578	0.0476	0	135	RplR	Ribosomal protein L18
OG0001579	0.114	0	77	RPL19A	Ribosomal protein L19E
OG0001580	0.104	0	73	RPL32	Ribosomal protein L32E
OG0001581	0.0429	0	126	RplF	Ribosomal protein L6P/L9E
OG0001582	0.0241	0	87	RpsH	Ribosomal protein S8
OG0001583	0.0559	0	115	RpsN	Ribosomal protein S14
OG0001584	0.0306	0	165	RplE	Ribosomal protein L5
OG0001585	0.01	1	60	RPS4A	Ribosomal protein S4E
OG0001586	0.019	0	105	RplX	Ribosomal protein L24
OG0001587	0.107	1	58	RplN	Ribosomal protein L14
OG0001588	0.33	2	23	RpsQ	Ribosomal protein S17
OG0001589	0.112	1	32	POP4	RNase P/RNase MRP subunit p29
OG0001590	0.0348	1	172	RpmC	Ribosomal protein L29
OG0001591	0.0566	0	100	RpsC	Ribosomal protein S3
OG0001592	0.0359	0	98	RplV	Ribosomal protein L22
OG0001593	0.0483	0	158	RpsS	Ribosomal protein S19
OG0001594	0.0698	0	44	RplB	Ribosomal protein L2
OG0001595	0.0725	0	160	RplW	Ribosomal protein L23
OG0001596	0.0743	3	209	RplD	Ribosomal protein L4
OG0001597	0.0743	3	209	RplC	Ribosomal protein L3
OG0001598	0.0182	0	127	COG216	Uncharacterized conserved protein
OG0001599	0.0415	1	680	IleS	Isoleucyl-tRNA synthetase
OG0001600	0.00723	0	264	LeuB	Isocitrate/isopropylmalate dehydrogenase
OG0001601	0.0127	1	112	COG2457	Uncharacterized conserved protein
OG0001602	0.0559	0	191	COG4882	Predicted aminopeptidase, Iap family
OG0001603	0.0715	1	140	COG111	Predicted hydrolase (HAD superfamily)
OG0001604	0.00781	0	593	FusA	Translation elongation factors (GTPases)
OG0001605	0.0475	1	141	MUS81	ERCC4-type nuclease
OG0001606	0.0715	1	140	GimC	Prefoldin, chaperonin cofactor
OG0001607	0.0648	0	62	IMP4	Predicted exosome subunit/U3 small nucleolar ribonucleoprotein (snoRNP) component, contains IMP4 domain
OG0001608	0.0378	0	201	COG2123	RNase PH-related exoribonuclease
OG0001609	0.0106	0	188	Rph	RNase PH
OG0001610	0.0383	0	164	RRP4	RNA-binding protein Rrp4 and related proteins (contain S1 domain and KH domain)
OG0001611	0.0304	0	161	COG15	Predicted exosome subunit
OG0001614	0.122	0	66	COG1325	Predicted exosome subunit
OG0001615	0.0439	0	153	RPL15A	Ribosomal protein L15E
OG0001617	0.0438	1	227	GCD1	Nucleoside-diphosphate-sugar pyrophosphorylase involved in lipopolysaccharide biosynthesis/translation initiation factor 2B, gamma/epsilon subunits (eIF-2Bgamma/eIF-2Bepsilon)
OG0001618	0.0452	0	146	RPS1A	Ribosomal protein S3AE
OG0001619	0.0552	0	138	LasT	rRNA methylase
OG0001621	0.061	1	114	KsgA	Dimethyladenosine transferase (rRNA methylation)
OG0001622	0.0562	1	124	COG1491	Predicted RNA-binding protein
OG0001623	0.0956	0	69	COG146	Uncharacterized protein conserved in archaea
OG0001624	0.0559	0	62	RPL21A	Ribosomal protein L21E
OG0001625	0.0189	0	50	LSM1	Small nuclear ribonucleoprotein (snRNP) homolog
OG0001626	0.038	0	208	SpeE	Spermidine synthase
OG0001627	0.0233	1	504	COG1782	Predicted metal-dependent RNase, consists of a metallo-beta-lactamase domain and an RNA-binding KH domain
OG0001628	0.028	1	237	GldA	Glycerol dehydrogenase and related enzymes
OG0001629	0.059	0	152	SlpA	FKBP-type peptidyl-prolyl cis-trans isomerases 2
OG0001630	0.0242	0	295	SAM1	S-adenosylhomocysteine hydrolase
OG0001631	0.0254	0	452	COG1245	Predicted ATPase, RNase L inhibitor (RLI) homolog
OG0001632	0.00769	0	303	COG198	Archaeal fructose 1,6-bisphosphatase
OG0001633	0.0952	1	45	RPS17A	Ribosomal protein S17E
OG0001634	0.0731	0	37	URM1	Ubiquitin-like protein
OG0001635	0.0118	0	51	URM1	Ubiquitin-like protein
OG0001636	0.0499	0	296	COG433	HerA helicase
OG0001637	0.0626	2	55	SUA7	Transcription initiation factor TFIIIB, Brf1 subunit/Transcription initiation factor TFIIB
OG0001638	0.139	0	43	SEN2	tRNA splicing endonuclease
OG0001639	0.026	2	233	HisS	Histidyl-tRNA synthetase
OG0001640	0.0281	0	148	PRE1	2S proteasome, alpha and beta subunits
OG0001641	0.0297	2	75	KOG34	RNA polymerase subunit 8
OG0001642	0.0155	0	110	LSM1	Small nuclear ribonucleoprotein (snRNP) homolog
OG0001643	0.0614	1	302	Tgt	Queuine/archaeosine tRNA-ribosyltransferase
OG0001644	0.0332	0	152	COG1938	Archaeal enzymes of ATP-grasp superfamily
OG0001645	0.133	0	87	COG137	tRNA modification protein, contains pre-PUA and PUA domains
OG0001646	0.0221	0	284	RPT1	ATP-dependent 26S proteasome regulatory subunit
OG0001647	0.104	3	82	COG1813	Predicted transcription factor, homolog of eukaryotic MBF1
OG0001649	0.0643	0	103	COG133	Uncharacterized protein conserved in archaea
OG0001650	0.0496	0	112	TFA1	Transcription initiation factor IIE, alpha subunit
OG0001651	0.0642	2	197	Dcm	Site-specific DNA methylase
OG0001652	0.0444	0	87	COG48	SpoU rRNA Methylase family enzyme
OG0001653	0.101	0	111	RpiA	Ribose 5-phosphate isomerase
OG0001654	0.0973	0	49	COG5431	Uncharacterized metal-binding protein
OG0001655	0.106	0	63	COG4888	Uncharacterized Zn ribbon-containing protein
OG0001656	0.0657	1	154	COG1646	Predicted phosphate-binding enzymes, TIM-barrel fold
OG0001657	0.0201	0	41	SBH1	Preprotein translocase subunit Sec61beta
OG0001658	0.0956	1	91	COG362	Predicted transcriptional regulator with C-terminal CBS domains
OG0001659	0.111	2	69	COG242	Uncharacterized conserved protein
OG0001660	0.0251	0	59	Lrp	Transcriptional regulators
OG0001661	0.0664	1	226	COG1571	Predicted DNA-binding protein containing a Zn-ribbon domain
OG0001662	0.0131	0	62	COG1571	Predicted DNA-binding protein containing a Zn-ribbon domain
OG0001663	0.089	0	41	McrB	GTPase subunit of restriction endonuclease
OG0001664	0.212	1	97	McrB	GTPase subunit of restriction endonuclease
OG0001665	0.0642	1	208	COG1672	Predicted ATPase (AAA+ superfamily)
OG0001666	0.0594	1	63	COG225	Uncharacterized conserved protein related to C-terminal domain of eukaryotic chaperone, SACSIN
OG0001667	0.134	0	46	COG4113	Predicted nucleic acid-binding protein, contains PIN domain
OG0001668	0.0805	0	34	COG4113	Predicted nucleic acid-binding protein, contains PIN domain
OG0001669	0.0759	0	79	STE14	Putative protein-S-isoprenylcysteine methyltransferase
OG0001670	0.182	0	4	STE14	Putative protein-S-isoprenylcysteine methyltransferase
OG0001671	0.0351	2	137	PF1421	Domain of unknown function (DUF4322)
OG0001672	0.0318	0	162	COG1672	Predicted ATPase (AAA+ superfamily)
OG0001673	0.089	0	41	{NirD	Ferredoxin subunits of nitrite reductase and ring-hydroxylating dioxygenases
OG0001674	0.0548	2	24	{NirD	Ferredoxin subunits of nitrite reductase and ring-hydroxylating dioxygenases
OG0001675	0.347	1	29		hypothetical protein
OG0001676	0.0626	2	59	COG4113	Predicted nucleic acid-binding protein, contains PIN domain
OG0001677	0.128	0	46	COG4113	Predicted nucleic acid-binding protein, contains PIN domain
OG0001678	0.0625	3	166	RfaG	Glycosyltransferase
OG0001679	0.0826	0	85	RfaG	Glycosyltransferase
OG0001680	0.0324	0	34	RPL24A	Ribosomal protein L24E
OG0001681	0.0472	1	30	RPL24A	Ribosomal protein L24E
OG0001682	0.265	0	27	COG131	Predicted metal-dependent protease of the PAD1/JAB1 superfamily
OG0001683	0.0338	0	57	COG131	Predicted metal-dependent protease of the PAD1/JAB1 superfamily
OG0001684	0.0652	1	96	CobL	Precorrin-6B methylase 1
OG0001685	0.0418	0	80	CobL	Precorrin-6B methylase 1
OG0001687	0.0325	0	329	ChlI	Mg-chelatase subunit ChlI
OG0001688	0.0412	0	101	ChlI	Mg-chelatase subunit ChlI
OG0001689	0.107	1	52	COG1645	Uncharacterized Zn-finger containing protein
OG0001690	0.0535	0	116	COG212	Predicted ATPases of PP-loop superfamily
OG0001692	0.0546	0	118	COG2178	Predicted RNA-binding protein of the translin family
OG0001693	0.109	0	92	COG159	Uncharacterized conserved protein
OG0001694	0.0371	0	115	PgsA	Phosphatidylglycerophosphate synthase
OG0001695	1.36	0	0	#N/A	hypothetical protein
OG0001696	0.0473	2	177	DYS1	Deoxyhypusine synthase
OG0001697	0.154	3	88	TIGR3826	flagellar operon protein TIGR3826
OG0001698	0.233	0	37	RAD18	RING-finger-containing E3 ubiquitin ligase
OG0001699	0.0218	0	275	Pgk	3-phosphoglycerate kinase
OG0001700	0.0767	1	97	COG622	Predicted phosphoesterase
OG0001702	0.0213	0	202	PitA	Phosphate/sulphate permeases
OG0001703	0.0753	2	132	RhaT	Permeases of the drug/metabolite transporter (DMT) superfamily
OG0001704	0.0363	0	34	SirA	Predicted redox protein, regulator of disulfide bond formation
OG0001705	0.0236	0	397	BisC	Anaerobic dehydrogenases, typically selenocysteine-containing
OG0001706	0.0133	2	114	COG517	FOG: CBS domain
OG0001707	0.159	0	24	COG517	FOG: CBS domain
OG0001708	0.0461	0	174	HyfC	Formate hydrogenlyase subunit 4
OG0001709	0.0601	2	230	HyfB	Formate hydrogenlyase subunit 3/Multisubunit Na+/H+ antiporter, MnhD subunit
OG0001710	0.048	0	113	COG326	Ni,Fe-hydrogenase III small subunit
OG0001711	0.0711	0	190	HycE	Ni,Fe-hydrogenase III large subunit
OG0001712	0.0566	0	222	HyfB	Formate hydrogenlyase subunit 3/Multisubunit Na+/H+ antiporter, MnhD subunit
OG0001713	0.067	0	83	HyfB	Formate hydrogenlyase subunit 3/Multisubunit Na+/H+ antiporter, MnhD subunit
OG0001714	0.0711	0	307	COG124	Superfamily II helicase
OG0001715	0.0363	0	65	COG124	Superfamily II helicase
OG0001716	0.121	1	98	COG2324	Predicted membrane protein
OG0001717	0.0637	2	96	GuaA	GMP synthase - Glutamine amidotransferase domain
OG0001718	0.0521	1	62	FcbC	Predicted thioesterase
OG0001720	0.0328	0	287	PotE	Amino acid transporters
OG0001721	0.0648	1	108	WcaA	Glycosyltransferases involved in cell wall biogenesis
OG0001722	0.169	2	39	UreE	Urease accessory protein UreE
OG0001723	0.0565	0	86	UreH	Urease accessory protein UreH
OG0001724	0.0592	1	115	HypB	Ni2+-binding GTPase involved in regulation of expression and maturation of urease and hydrogenase
OG0001725	0.0728	0	85	UreF	Urease accessory protein UreF
OG0001727	0.0726	1	119	UreA	Urea amidohydrolase (urease) gamma subunit
OG0001728	0.0557	1	111	UreA	Urea amidohydrolase (urease) gamma subunit
OG0001729	0.0391	0	294	PutA	NAD-dependent aldehyde dehydrogenases
OG0001730	0.0655	0	154	COG1524	Uncharacterized proteins of the AP superfamily
OG0001731	0.0404	1	170	RbsK	Sugar kinases, ribokinase family
OG0001732	0.0544	1	149	DapA	Dihydrodipicolinate synthase/N-acetylneuraminate lyase
OG0001733	0.0851	0	134	TIGR883	MFS transporter, metabolite
OG0001734	0.0393	0	291	UgpB	ABC-type sugar transport system, periplasmic component
OG0001735	0.0153	0	198	UgpA	ABC-type sugar transport systems, permease components
OG0001736	0.0313	0	176	UgpE	ABC-type sugar transport system, permease component
OG0001737	0.0304	0	212	MalK	ABC-type sugar transport systems, ATPase components
OG0001738	0.00834	0	56	MalK	ABC-type sugar transport systems, ATPase components
OG0001739	0.0556	0	279	SGA1	Glucoamylase and related glycosyl hydrolases
OG0001741	0.116	4	115	nadF	NAD kinase
OG0001742	0.189	1	40	COG5592	Uncharacterized conserved protein
OG0001743	0.189	1	40	COG5592	Uncharacterized conserved protein
OG0001744	0.0916	1	158	QcrA	Rieske Fe-S protein
OG0001745	0.117	2	93	QcrA	Rieske Fe-S protein
OG0001746	0.0476	0	126	NfnB	Nitroreductase
OG0001747	0.16	1	49	NfnB	Nitroreductase
OG0001748	0.162	0	55	COG1468	CRISPR-associated protein Cas4 (RecB family exonuclease)
OG0001749	0.075	1	28	TIGR1439	transcriptional regulator, AbrB family
OG0001750	0.033	1	309	PotE	Amino acid transporters
OG0001751	0.147	0	77	PotE	Amino acid transporters
OG0001752	0.111	0	35	TIGR1878	CRISPR type I-A/APERN-associated protein Csa5
OG0001753	0.11	0	113	COG1857	CRISPR system related protein
OG0001754	0.104	1	73	COG1688	CRISPR system related protein, RAMP superfamily
OG0001755	0.137	1	150	COG123	CRISPR-associated helicase Cas3
OG0001756	0.209	5	55	COG2254	Predicted HD superfamily hydrolase, possibly a nuclease
OG0001757	0.0832	4	112	TIGR3876	CRISPR type I-A/APERN-associated protein CsaX
OG0001758	0.118	4	103	TIGR3876	CRISPR type I-A/APERN-associated protein CsaX
OG0001759	0.0384	0	105	COG121	Predicted glutamine amidotransferase
OG0001760	0.0833	0	105	COG121	Predicted glutamine amidotransferase
OG0001761	0.0492	0	179	Lpd	Pyruvate/2-oxoglutarate dehydrogenase complex, dihydrolipoamide dehydrogenase (E3) component, and related enzymes
OG0001762	0.0627	1	217	CaiC	Acyl-CoA synthetases (AMP-forming)/AMP-acid ligases II
OG0001763	0.0308	0	94	CaiC	Acyl-CoA synthetases (AMP-forming)/AMP-acid ligases II
OG0001764	0.045	1	246	ProP	Permeases of the major facilitator superfamily
OG0001765	0.0693	1	162	AraJ	Arabinose efflux permease
OG0001766	0.0277	0	103	AraJ	Arabinose efflux permease
OG0001767	0.0838	0	308	PulA	Type II secretory pathway, pullulanase PulA and related glycosidases
OG0001768	0.0561	1	320	COG151	Alpha-glucosidases, family 31 of glycosyl hydrolases
OG0001769	0.0654	1	148	COG132	Fe-S oxidoreductase
OG0001770	0.0485	0	129	COG213	Uncharacterized conserved protein
OG0001771	0.0665	0	66	COG1917	Uncharacterized conserved protein, contains double-stranded beta-helix domain
OG0001773	0.0724	1	52	COG4243	Predicted membrane protein
OG0001774	0.0887	0	22	COG4243	Predicted membrane protein
OG0001775	0.0724	0	190	BioB	Biotin synthase and related enzymes
OG0001776	0.0539	0	94	UbiE	Methylase involved in ubiquinone/menaquinone biosynthesis
OG0001777	0.122	0	52	COG1695	Predicted transcriptional regulators
OG0001779	0.123	1	74	COG29	Uncharacterized protein conserved in archaea
OG0001780	0.0876	1	94	Cof	Predicted hydrolases of the HAD superfamily
OG0001781	0.0443	0	44	Cof	Predicted hydrolases of the HAD superfamily
OG0001782	0.0748	2	234	SSL2	DNA or RNA helicases of superfamily II
OG0001783	0.0715	1	147	SuhB	Archaeal fructose-1,6-bisphosphatase and related enzymes of inositol monophosphatase family
OG0001784	0.0502	0	131	FpaA	Uncharacterized flavoproteins
OG0001785	0.0711	3	88	FpaA	Uncharacterized flavoproteins
OG0001786	0.0595	1	217	AslB	Arylsulfatase regulator (Fe-S oxidoreductase)
OG0001787	0.0671	0	81	Lrp	Transcriptional regulators
OG0001788	0.0454	1	61	Arp	FOG: Ankyrin repeat
OG0001789	0.00405	0	0	AraJ	Arabinose efflux permease
OG0001790	0.0386	0	126	TauA	ABC-type nitrate/sulfonate/bicarbonate transport systems, periplasmic components
OG0001791	0.0333	0	117	WrbA	Multimeric flavodoxin WrbA
OG0001792	0.0435	1	50	COG49	Predicted metallopeptidase
OG0001793	0.0675	0	54	COG49	Predicted metallopeptidase
OG0001794	0.0942	1	143	CbiB	Cobalamin biosynthesis protein CobD/CbiB
OG0001795	0.037	0	50	PRK13267	archaemetzincin-like protein; Reviewed.
OG0001796	0.317	0	17	PRK13267	archaemetzincin-like protein; Reviewed.
OG0001797	0.0675	0	41	RPL43A	Ribosomal protein L37AE/L43A
OG0001798	0.0699	1	53	RPL43A	Ribosomal protein L37AE/L43A
OG0001799	0.0531	0	31	RPL37A	Ribosomal protein L37E
OG0001800	0.0512	0	74	RimI	Acetyltransferases
OG0001801	0.0691	2	93	Smc	Chromosome segregation ATPases
OG0001802	0.399	0	7	PHA2942	putative transposase; Provisional.
OG0001803	0.0457	1	303	NapH	Polyferredoxin
OG0001804	0.0672	2	120	PetE	Plastocyanin
OG0001805	0.397	3	23	PetE	Plastocyanin
OG0001806	0.0206	0	22		hypothetical protein
OG0001807	0.0158	0	36	AbrB	Regulators of stationary/sporulation gene expression
OG0001808	0.0327	0	111	COG428	Predicted divalent heavy-metal cations transporter
OG0001809	0.0696	0	122	COG3342	Uncharacterized conserved protein
OG0001810	0.124	0	41	COG3342	Uncharacterized conserved protein
OG0001811	0.0488	0	27		hypothetical protein
OG0001812	0.061	2	145	HtpX	Zn-dependent protease with chaperone function
OG0001813	0.1	1	168	COG1373	Predicted ATPase (AAA+ superfamily)
OG0001814	0.0835	0	95	COG241	Sulfite oxidase and related enzymes
OG0001815	0.0623	0	71	COG241	Sulfite oxidase and related enzymes
OG0001816	0.0232	0	53	GloB	Zn-dependent hydrolases, including glyoxylases
OG0001817	0.0861	0	33	GloB	Zn-dependent hydrolases, including glyoxylases
OG0001818	0.0931	0	105	COG5424	Pyrroloquinoline quinone (Coenzyme PQQ) biosynthesis protein C
OG0001819	0.115	0	210	HyuB	N-methylhydantoinase B/acetone carboxylase, alpha subunit
OG0001820	0.102	4	270	HyuA	N-methylhydantoinase A/acetone carboxylase, beta subunit
OG0001821	0.092	0	35	HyuA	N-methylhydantoinase A/acetone carboxylase, beta subunit
OG0001822	0.0693	1	171	COG1373	Predicted ATPase (AAA+ superfamily)
OG0001823	0.0827	1	171	TIGR9	H+ Antiporter protein
OG0001824	0.022	0	80	IbpA	Molecular chaperone (small heat shock protein)
OG0001825	0.0903	1	185	COG1373	Predicted ATPase (AAA+ superfamily)
OG0001826	0.0963	0	73	COG111	Predicted hydrolase (HAD superfamily)
OG0001827	0.0771	0	43	COG2522	Predicted transcriptional regulator
OG0001828	0.229	0	14	COG2522	Predicted transcriptional regulator
OG0001829	0.266	0	36	COG1618	Predicted nucleotide kinase
OG0001830	0.0369	0	49	COG3357	Predicted transcriptional regulator containing an HTH domain fused to a Zn-ribbon
OG0001831	0.0646	1	172	FucP	Fucose permease
OG0001832	0.0763	2	169	PotE	Amino acid transporters
OG0001833	0.0368	2	171	AraJ	Arabinose efflux permease
OG0001834	0.0554	0	32	TIGR293	prefoldin, alpha subunit
OG0001835	0.0272	0	297	UgpE	ABC-type sugar transport system, permease component
OG0001836	0.0344	0	203	PotE	Amino acid transporters
OG0001837	0.0185	0	118	GloB	Zn-dependent hydrolases, including glyoxylases
OG0001838	0.105	0	14	GloB	Zn-dependent hydrolases, including glyoxylases
OG0001840	0.0553	3	339	COG4934	Predicted protease
OG0001841	0.013	3	19	COG4934	Predicted protease
OG0001842	0.0514	0	114	CaiD	Enoyl-CoA hydratase/carnithine racemase
OG0001843	0.122	0	35	CaiD	Enoyl-CoA hydratase/carnithine racemase
OG0001844	0.0623	0	36		hypothetical protein
OG0001845	0.07	1	112		hypothetical protein
OG0001846	0.0478	4	329		hypothetical protein
OG0001847	0.0222	1	117		hypothetical protein
OG0001848	0.00584	0	30	PF7185	Protein of unknown function (DUF144)
OG0001849	0.0539	6	122		hypothetical protein
OG0001850	0.0474	1	321	TIGR3154	cytochrome b558/566, subunit A
OG0001851	0.0748	0	38	TIGR3154	cytochrome b558/566, subunit A
OG0001852	0.0252	0	128	CyoA	Heme/copper-type cytochrome/quinol oxidases, subunit 2
OG0001853	0.0296	1	56	CyoA	Heme/copper-type cytochrome/quinol oxidases, subunit 2
OG0001854	0.0277	0	37		hypothetical protein
OG0001855	0.02	0	133	COG2524	Predicted transcriptional regulator, contains C-terminal CBS domains
OG0001856	0.128	0	25	COG2524	Predicted transcriptional regulator, contains C-terminal CBS domains
OG0001857	0.0827	0	28		hypothetical protein
OG0001858	0.404	2	11	COG5397	Uncharacterized conserved protein
OG0001859	0.0294	2	278	CDC6	Cdc6-related protein, AAA superfamily ATPase
OG0001860	0.0193	0	209	UbiA	4-hydroxybenzoate polyprenyltransferase and related prenyltransferases
OG0001861	0.0193	1	331	AraJ	Arabinose efflux permease
OG0001861	0.0193	1	331	AraJ	Arabinose efflux permease
OG0001862	0.0234	0	76	ArsR	Predicted transcriptional regulators
OG0001863	0.102	0	36	TIGR1884	CRISPR locus-related DNA-binding protein
OG0001864	0.102	0	36	TIGR1884	CRISPR locus-related DNA-binding protein
OG0001865	0.0817	0	43	RfaG	Glycosyltransferase
OG0001866	0.0746	0	150	COG1938	Archaeal enzymes of ATP-grasp superfamily
OG0001867	0.105	3	68	COG1938	Archaeal enzymes of ATP-grasp superfamily
OG0001868	0.0467	0	112	PRK7418	acetolactate synthase 3 catalytic subunit; Reviewed.
OG0001869	0.124	1	78	SfsA	DNA-binding protein, stimulates sugar fermentation
OG0001870	0.0711	1	81	COG241	Predicted nuclease (RNAse H fold)
OG0001871	0.0362	0	94	Dcd	Deoxycytidine deaminase
OG0001872	0.0426	0	125	GntR	Transcriptional regulators
OG0001873	0.0826	0	172	COG4948	L-alanine-DL-glutamate epimerase and related enzymes of enolase superfamily
OG0001874	0.0194	0	263	UxaA	Altronate dehydratase
OG0001875	0.0688	0	50	UxaA	Altronate dehydratase
OG0001876	0.0619	1	160	COG255	Malate/L-lactate dehydrogenases
OG0001877	0.03	1	180	TtdA	Tartrate dehydratase alpha subunit/Fumarate hydratase class I, N-terminal domain
OG0001878	0.0608	0	102	FumA	Tartrate dehydratase beta subunit/Fumarate hydratase class I, C-terminal domain
OG0001879	0.0496	0	331	SdhA	Succinate dehydrogenase/fumarate reductase, flavoprotein subunit
OG0001880	0.0463	0	69	SdhC	Succinate dehydrogenase/fumarate reductase, cytochrome b subunit
OG0001881	0.122	1	38	TIGR2968	succinate dehydrogenase, hydrophobic membrane anchor protein
OG0001882	0.0365	0	143	FrdB	Succinate dehydrogenase/fumarate reductase, Fe-S protein subunit
OG0001883	0.0754	3	33	FrdB	Succinate dehydrogenase/fumarate reductase, Fe-S protein subunit
OG0001884	0.0572	0	49	CatC1	Muconolactone delta-isomerase
OG0001885	0.0559	0	27	COG1545	Predicted nucleic-acid-binding protein containing a Zn-ribbon
OG0001886	0.0555	1	96	COG1545	Predicted nucleic-acid-binding protein containing a Zn-ribbon
OG0001887	0.022	0	109	COG1584	Predicted membrane protein
OG0001888	0.0797	1	35	PRK14559	putative protein serine/threonine phosphatase; Provisional.
OG0001889	0.0116	0	45	COG3432	Predicted transcriptional regulator
OG0001890	0.111	1	45	COG3432	Predicted transcriptional regulator
OG0001891	0.0961	1	124		hypothetical protein
OG0001892	0.109	2	55		hypothetical protein
OG0001893	0.0146	0	109	PF1656	CobQ/CobB/MinD/ParA nucleotide binding domain
OG0001894	0.0957	2	115		hypothetical protein
OG0001895	0.336	2	34		hypothetical protein
OG0001896	0.183	1	37		hypothetical protein
OG0001897	0.0164	1	52		hypothetical protein
OG0001898	0.0568	1	22	COG225	Uncharacterized conserved protein related to C-terminal domain of eukaryotic chaperone, SACSIN
OG0001899	0.0774	0	118	MaoC	Acyl dehydratase
OG0001900	0.0375	0	120	HcaE	Phenylpropionate dioxygenase and related ring-hydroxylating dioxygenases, large terminal subunit
OG0001901	0.157	0	20	HcaE	Phenylpropionate dioxygenase and related ring-hydroxylating dioxygenases, large terminal subunit
OG0001902	0.0382	0	25	PF13463	Winged helix DNA-binding domain
OG0001903	0.163	0	14		hypothetical protein
OG0001904	0.121	1	93	COG281	Predicted type IV restriction endonuclease
OG0001905	0.0192	0	83	WcaA	Glycosyltransferases involved in cell wall biogenesis
OG0001906	0.0412	0	70	COG3473	Maleate cis-trans isomerase
OG0001907	0.0281	0	95	COG3473	Maleate cis-trans isomerase
OG0001908	0.0571	0	28	AbrB	Regulators of stationary/sporulation gene expression
OG0001909	0.0873	0	82	AbrB	Regulators of stationary/sporulation gene expression
OG0001910	0.121	0	41		hypothetical protein
OG0001911	0.0271	0	189	HcaD	Uncharacterized NAD(FAD)-dependent dehydrogenases
OG0001912	0.0925	0	51	HcaD	Uncharacterized NAD(FAD)-dependent dehydrogenases
OG0001913	0.0342	0	37		hypothetical protein
OG0001914	0.0755	0	51	UspA	Universal stress protein UspA and related nucleotide-binding proteins
OG0001915	0.0857	0	78	COG211	Predicted phosphatase homologous to the C-terminal domain of histone macroH2A1
OG0001916	0.037	0	229	AraJ	Arabinose efflux permease
OG0001917	0.0171	0	174	HypE	Hydrogenase maturation factor
OG0001918	0.119	1	187	GlgB	1,4-alpha-glucan branching enzyme
OG0001919	0.0976	2	237	TreY	Maltooligosyl trehalose synthase
OG0001920	0.035	0	219	ThiC	Thiamine biosynthesis protein ThiC
OG0001921	0.0366	2	41	ThiC	Thiamine biosynthesis protein ThiC
OG0001922	0.106	0	75	MMT1	Predicted Co/Zn/Cd cation transporters
OG0001923	0.0885	0	77	MMT1	Predicted Co/Zn/Cd cation transporters
OG0001924	0.0245	0	122	QcrA	Rieske Fe-S protein
OG0001925	0.0361	2	100	QcrA	Rieske Fe-S protein
OG0001926	0.0355	0	80	CyoA	Heme/copper-type cytochrome/quinol oxidases, subunit 2
OG0001927	0.0283	0	656	BisC	Anaerobic dehydrogenases, typically selenocysteine-containing
OG0001928	0.0345	1	199	UhpC	Sugar phosphate permease
OG0001929	0.111	1	108	Aes	Esterase/lipase
OG0001930	0.0285	0	43	Aes	Esterase/lipase
OG0001931	0.0824	2	106	EutG	Alcohol dehydrogenase, class IV
OG0001932	0.0941	1	51	EutG	Alcohol dehydrogenase, class IV
OG0001933	0.0476	0	80	PF12686	Protein of unknown function (DUF38)
OG0001934	0.0436	0	23		hypothetical protein
OG0001935	0.118	0	90		hypothetical protein
OG0001936	0.0929	1	145	COG1373	Predicted ATPase (AAA+ superfamily)
OG0001937	0.0307	0	120	COG2159	Predicted metal-dependent hydrolase of the TIM-barrel fold
OG0001938	0.122	0	134	SPS1	Serine/threonine protein kinase
OG0001939	0.0455	0	76	SPS1	Serine/threonine protein kinase
OG0001940	0.0251	0	199	ArcA	Arginine deiminase
OG0001941	0.0188	0	309	PotE	Amino acid transporters
OG0001942	0.062	0	144	NarK	Nitrate/nitrite transporter
OG0001943	0.0341	0	53	COG5466	Predicted small metal-binding protein
OG0001944	0.0814	0	27	COG5466	Predicted small metal-binding protein
OG0001945	0.00677	0	0	COG1337	CRISPR system related protein, RAMP superfamily
OG0001946	0.0535	0	20	COG1753	Predicted antotoxin, copG family
OG0001947	0.0952	0	62	COG1753	Predicted antotoxin, copG family
OG0001948	0.0354	0	57	COG225	Uncharacterized conserved protein related to C-terminal domain of eukaryotic chaperone, SACSIN
OG0001949	0.0249	0	188	COG341	Uncharacterized conserved protein
OG0001950	0.0537	0	36	COG341	Uncharacterized conserved protein
OG0001951	0.105	1	144	COG162	Uncharacterized conserved protein
OG0001952	0.0671	0	95	SplB	DNA repair photolyase
OG0001953	0.0228	0	9	SplB	DNA repair photolyase
OG0001954	0.0181	0	23	PF2697	Putative antitoxin
OG0001955	0.112	0	36	PF2697	Putative antitoxin
OG0001956	0.175	0	39		hypothetical protein
OG0001957	0.0322	1	138	COG1517	CRISPR system related protein
OG0001958	0.0133	0	50	TIGR1877	CRISPR-associated endoribonuclease Cas6
OG0001959	0.0377	1	214	GlcD	FAD/FMN-containing dehydrogenases
OG0001960	0.0476	0	133	GlcD	FAD/FMN-containing dehydrogenases
OG0001961	0.036	2	162	ArgE	Acetylornithine deacetylase/Succinyl-diaminopimelate desuccinylase and related deacylases
OG0001962	0.04	0	80	COG3413	Predicted DNA binding protein
OG0001963	0.0497	0	202	AraJ	Arabinose efflux permease
OG0001964	0.166	1	38	AraJ	Arabinose efflux permease
OG0001965	0.0681	0	58	PF2566	OsmC-like protein
OG0001966	0.0211	0	31		hypothetical protein
OG0001967	0.0774	0	55	COG1943	Transposase and inactivated derivatives
OG0001968	0.0735	0	121	PRK14559	putative protein serine/threonine phosphatase; Provisional.
OG0001969	0.0418	0	59	COG2872	Predicted metal-dependent hydrolases related to alanyl-tRNA synthetase HxxxH domain
OG0001970	0.102	0	110	AraJ	Arabinose efflux permease
OG0001971	0.0301	1	121	GloB	Zn-dependent hydrolases, including glyoxylases
OG0001972	0.105	1	53	COG1378	Predicted transcriptional regulators
OG0001973	0.0212	1	83	MelB	Na+/melibiose symporter and related transporters
OG0001974	0.112	0	54	MelB	Na+/melibiose symporter and related transporters
OG0001975	0.107	1	103		hypothetical protein
OG0001976	0.368	0	8	COG3415	Transposase and inactivated derivatives
OG0001977	0.497	0	9	COG3415	Transposase and inactivated derivatives
OG0001978	0.273	0	19		hypothetical protein
OG0001979	0.0746	0	66		hypothetical protein
OG0001980	0.1	0	110	TerY	Uncharacterized protein encoded in toxicity protection region of plasmid R478, contains von Willebrand factor (vWF) domain
OG0001981	0.16	2	57	TerY	Uncharacterized protein encoded in toxicity protection region of plasmid R478, contains von Willebrand factor (vWF) domain
OG0001982	0.077	0	56		hypothetical protein
OG0001983	0.0392	0	39	COG3369	Zinc finger domain containing protein (CDGSH-type)
OG0001984	0.0347	0	62	COG2259	Predicted membrane protein
OG0001985	0.384	0	44	COG2259	Predicted membrane protein
OG0001986	0.0181	0	40		hypothetical protein
OG0001987	0.126	1	27		hypothetical protein
OG0001988	0.0858	4	136		hypothetical protein
OG0001989	0.053	0	51	PF769
OG0001990	0.0209	0	58	COG4274	Uncharacterized conserved protein
OG0001991	0.0719	0	36	AbrB	Regulators of stationary/sporulation gene expression
OG0001992	0.0159	0	57	COG1848	Predicted nucleic acid-binding protein, contains PIN domain
OG0001993	0.0174	0	122	COG2971	Predicted N-acetylglucosamine kinase
OG0001994	0.0264	1	93	COG178	HD superfamily phosphohydrolases
OG0001995	0.131	0	35	COG178	HD superfamily phosphohydrolases
OG0001996	0.0754	0	92	COG1672	Predicted ATPase (AAA+ superfamily)
OG0001997	0.0394	0	75	COG1765	Predicted redox protein, regulator of disulfide bond formation
OG0001998	0.0585	0	68	COG1765	Predicted redox protein, regulator of disulfide bond formation
OG0001999	0.0322	0	244	PotE	Amino acid transporters
OG0002000	0.0683	0	219	IlvB	Thiamine pyrophosphate-requiring enzymes
OG0002001	0.0224	0	230	FlaJ	Archaeal flagella assembly protein J
OG0002002	0.0698	0	67	FlaJ	Archaeal flagella assembly protein J
OG0002003	0.137	3	37		hypothetical protein
OG0002004	0.0267	0	40	COG3432	Predicted transcriptional regulator
OG0002005	0.0289	0	106	COG3432	Predicted transcriptional regulator
OG0002006	0.186	0	28		hypothetical protein
OG0002007	0.0343	1	136	TIGR2228	signal peptidase I
OG0002008	0.0785	2	72	TIGR2228	signal peptidase I
OG0002009	0.0632	0	38		hypothetical protein
OG0002010	0.0368	0	68	COG4113	Predicted nucleic acid-binding protein, contains PIN domain
OG0002011	0.0741	0	214	COG4113	Predicted nucleic acid-binding protein, contains PIN domain
OG0002012	0.0598	0	210	VirB11	Type IV secretory pathway, VirB11 components, and related ATPases involved in archaeal flagella biosynthesis
OG0002013	0.0639	0	54	VirB11	Type IV secretory pathway, VirB11 components, and related ATPases involved in archaeal flagella biosynthesis
OG0002014	0.114	1	67	TIGR2537	archaeal flagellin N-terminal-like domain
OG0002015	0.0927	2	77	COG3391	Uncharacterized conserved protein
OG0002017	0.0899	0	6		hypothetical protein
OG0002018	0.116	1	56		hypothetical protein
OG0002019	0.0568	0	172	ProP	Permeases of the major facilitator superfamily
OG0002020	0.152	1	40	COG1468	CRISPR-associated protein Cas4 (RecB family exonuclease)
OG0002021	0.156	0	43	TIGR1884	CRISPR locus-related DNA-binding protein
OG0002022	0.0455	0	73	Lrp	Transcriptional regulators
OG0002023	0.0476	0	18	Lrp	Transcriptional regulators
OG0002024	0.0124	0	26		hypothetical protein
OG0002025	0.0624	0	141	CaiA	Acyl-CoA dehydrogenases
OG0002026	0.00456	0	7	HutI	Imidazolonepropionase and related amidohydrolases
OG0002027	0.0548	0	167	COG2368	Aromatic ring hydroxylase
OG0002028	0.0409	2	227	AraJ	Arabinose efflux permease
OG0002029	0.0405	0	96	FabG	Dehydrogenases with different specificities (related to short-chain alcohol dehydrogenases)
OG0002030	0.068	0	192	CaiC	Acyl-CoA synthetases (AMP-forming)/AMP-acid ligases II
OG0002032	0.0663	3	131	MntH	Mn2+ and Fe2+ transporters of the NRAMP family
OG0002033	0.0416	0	82	COG225	Uncharacterized conserved protein related to C-terminal domain of eukaryotic chaperone, SACSIN
OG0002034	0.0236	0	74	COG439	Uncharacterized conserved protein
OG0002035	0.167	0	37	COG4342	Uncharacterized protein conserved in archaea
OG0002036	0.115	1	76	COG4342	Uncharacterized protein conserved in archaea
OG0002037	0.184	0	9	COG2159	Predicted metal-dependent hydrolase of the TIM-barrel fold
