# Supplementary material for: Comparative Genomic Analysis Reveals the Metabolism and Evolution of the Thermophilic Archaeal Genus Metallosphaera
Source: Front Microbiol. 2020 Jun 19;11:1192. doi: 10.3389/fmicb.2020.01192 (PMC7325606; doi:10.3389/fmicb.2020.01192)
Supplement: TABLE S6 — Putative horizontally transferred genes of Metallosphaera spp. [file Table_6.XLSX]

## Sheet: Sheet1
Supplement Table S6: Putative horizontally transferred genes of Metallosphaera spp.
Metallosphaera hakonensis JCM 8857
IMG Gene ID	Description	IMG Gene ID of matched genes	Predicted donor
2682573236	hypothetical protein	648117796	Acidilobus saccharovorans 345-15
2682573556	putative transposase	2504555222	Acidilobus sulfurireducens sp. nov.
2682573717	hypothetical protein	2510093096	Caldisphaera lagunensis DSM 15908
2682573817	40-residue YVTN family beta-propeller repeat-containing protein	2504555059	Acidilobus sulfurireducens sp. nov.
2682574176	hypothetical protein	2504554691	Acidilobus sulfurireducens sp. nov.
2682574598	putative transposase	2504555222	Acidilobus sulfurireducens sp. nov.
2682574719	40-residue YVTN family beta-propeller repeat-containing protein	2510093096	Caldisphaera lagunensis DSM 15908
2682574726	putative transposase	2504555222	Acidilobus sulfurireducens sp. nov.
2682574732	putative transposase	2504555222	Acidilobus sulfurireducens sp. nov.
2682574802	putative transposase	2504556412	Acidilobus sulfurireducens sp. nov.
2682572972	hypothetical protein	2503055556	Desulfurococcales archaeon
2682573497	AAA ATPase domain-containing protein	646826784	Staphylothermus hellenicus P8, DSM 12710
2682573671	Helicase conserved C-terminal domain-containing protein	646808058	Thermosphaera aggregans M11TL, DSM 11486
2682574429	hypothetical protein	2503054528	Desulfurococcales archaeon
2682574365	peptide/nickel transport system permease protein	2639110620	Limimaricola pyoseonensis DSM 21424
2682574363	peptide/nickel transport system ATP-binding protein	2647367352	Thermococcus sp. EP1
2682572590	Aldo/keto reductase family protein	648201525	Vulcanisaeta distributa DSM 14429
2682572591	Aldo/keto reductase family protein	648201525	Vulcanisaeta distributa DSM 14429
2682572668	putative transposase	650508066	Vulcanisaeta moutnovskia 768-28
2682573666	hypothetical protein	648200483	Vulcanisaeta distributa DSM 14429
2682573833	CRISPR-associated protein, Csm3 family	2511627512	Thermoproteus tenax Kra1
2682573953	PaREP1/PaREP8 family protein	650772506	Thermoproteus uzoniensis 768-20
2682574041	hypothetical protein	648201728	Vulcanisaeta distributa DSM 14429
2682574043	hypothetical protein	648201727	Vulcanisaeta distributa DSM 14429
2682574167	hypothetical protein	2628707874	Thermofilum carboxyditrophus 1505
2682574240	putative transposase	650508066	Vulcanisaeta moutnovskia 768-28
2682574353	putative transposase	650508066	Vulcanisaeta moutnovskia 768-28
2682574355	putative transposase	650508066	Vulcanisaeta moutnovskia 768-28
2682574362	peptide/nickel transport system ATP-binding protein	2511694731	Pyrobaculum ferrireducens 1860
2682574428	hypothetical protein	650508065	Vulcanisaeta moutnovskia 768-28
2682574599	putative transposase	650508066	Vulcanisaeta moutnovskia 768-28
2682574624	hypothetical protein	648200725	Vulcanisaeta distributa DSM 14429
2682574753	hypothetical protein	2511695388	Pyrobaculum ferrireducens 1860
2682574782	putative transposase	650508066	Vulcanisaeta moutnovskia 768-28
2682574796	transposase, IS605 OrfB family, central region	2511628143	Thermoproteus tenax Kra1
2682573786	Glycoside-hydrolase family GH114	650856498	Methanotorris igneus Kol5, DSM 5666
2682574032	SWIM zinc finger	2657030164	Thermococcus thioreducens OGL-20
2682574094	MFS transporter, sugar porter (SP) family	2583185328	Methanobacterium veterum MK4, DSM 19849
2682574357	hypothetical protein	2540643313	Methanoculleus bourgensis MS2
2682574364	ABC-type dipeptide/oligopeptide/nickel transport system, permease component	2556084493	Halorubrum coriense ACM 3911, Ch2
2682574367	ABC-type transport system, substrate-binding protein	2556084491	Halorubrum coriense ACM 3911, Ch2
2682574385	D12 class N6 adenine-specific DNA methyltransferase	650831507	Pyrococcus sp. NA2
2682574386	hypothetical protein	650831507	Pyrococcus sp. NA2
2682574387	ERCC4-related helicase	650831506	Pyrococcus sp. NA2
2682574504	CRISPR-associated protein, TM1802 family	2265082184	Euryarchaeota archaeon SCGC AAA252-I15 (contamination screened)
2682574521	Predicted arabinose efflux permease, MFS family	2682674596	Acidiplasma aeolicum V
2682573934	Protein N-acetyltransferase, RimJ/RimL family	2682676501	Nanoarchaeota archaeon 7A
2682574359	gamma-glutamyltranspeptidase / glutathione hydrolase	2644039411	Sphingomonas sp. Root710
2682572853	hypothetical protein	2503001812	Thaumarchaeota archaeon sp. BS1
2682573835	CRISPR-associated protein Csm1	2517553716	Methylosarcina fibrata AML-C10
2682574019	Tetratrico peptide repeat-containing protein	2584101721	Clavibacter michiganensis LMG 26808
2682574020	transcriptional regulator, ArsR family	2677156735	Thermoflavimicrobium dichotomicum DSM 44778
2682574088	2-Methylisocitrate lyase, PEP mutase family	2511074757	Sulfobacillus acidophilus TPY
2682574089	Phosphoenolpyruvate phosphomutase	2676867405	Amycolatopsis pretoriensis DSM 44654
2682574095	Sugar transporter	2506437995	Lactobacillus reuteri mlc3
2682574358	gamma-glutamyltranspeptidase / glutathione hydrolase	2589239807	Lunatimonas lonarensis AK24
2682574366	peptide/nickel transport system permease protein	2559323746	Alicyclobacillus acidoterrestris ATCC 49025
2682574383	hypothetical protein	2624951381	Micromonospora echinofusca DSM 43913
2682574388	protein of unknown function (DUF3883)	2559413848	Treponema primitia ZAS-1
2682574411	hypothetical protein	2662857093	Vibrio parahaemolyticus S172
2682574499	CRISPR-associated endonuclease/helicase Cas3	2587823559	Sporanaerobacter acetigenes DSM 13106
2682574500	CRISPR-associated endonuclease/helicase Cas3	2678865319	Tepidibacillus decaturensis Z9
2682574501	CRISPR-associated protein Cas5h	2587823558	Sporanaerobacter acetigenes DSM 13106
2682574502	CRISPR-associated protein Csh2	2264945111	Aerophobus bacterium SCGC AAA252-L23 (contamination screened)
2682574503	CRISPR-associated protein Csh2	646358997	Ammonifex degensii KC4
2682574506	CRISP-associated protein Cas1	648126140	Thermosediminibacter oceani JW/IW-1228P, DSM 16646
2682574520	Ankyrin repeat-containing protein	646670926	Denitrovibrio acetiphilus N2460, DSM 12809
2682574568	hypothetical protein	2652357148	Staphylococcus cohnii cohnii 532
2682574657	CAAX protease self-immunity	2619428181	Colwellia psychrerythraea GAB14E
2682574699	Double zinc ribbon	2553318081	Nafulsella turpanensis ZLM-10
2682574736	CRISPR-associated protein Cas2	2585106707	Caloramator proteoclasticus DSM 10124
2682574752	hypothetical protein	651016214	Eggerthella sp. YY7918
2682574797	CRISPR-associated exonuclease, Cas4 family	2517088785	Thermacetogenium phaeum PB
2682574177	hypothetical protein	2507923982	Glycine max cultivar Williams 82
2682572103	putative transposase	638316694	Acidianus two-tailed virus
2682574203	putative transposase	638316694	Acidianus two-tailed virus
2682574715	hypothetical protein	645949528	Acidianus spindle-shaped virus 1
2682574759	putative transposase	638316694	Acidianus two-tailed virus
2612177895	hypothetical protein	650507762	Vulcanisaeta moutnovskia 768-28
2612178009	hypothetical protein	648201733	Vulcanisaeta distributa DSM 14429
2612178445	ferredoxin-nitrite reductase	648201734	Vulcanisaeta distributa DSM 14429
Metallosphaera sedula CuR1
IMG Gene ID	Description	IMG Gene ID of matched genes	Predicted donor
2612178476	Ubiquinone/menaquinone biosynthesis C-methylase UbiE	648200428	Vulcanisaeta distributa DSM 14429
2612178605	1,4-dihydroxy-2-naphthoate prenyltransferase	2556035308	Thermofilum adornatus 1910b
2612178684	Succinate dehydrogenase/Fumarate reductase transmembrane subunit	648200603	Vulcanisaeta distributa DSM 14429
2612178703	ATPase/GTPase, AAA15 family	2511695467	Pyrobaculum ferrireducens 1860
2612178759	glycerophosphoryl diester phosphodiesterase	648201798	Vulcanisaeta distributa DSM 14429
2612178799	hypothetical protein	650771334	Thermoproteus uzoniensis 768-20
2612178805	2-methylfumaryl-CoA hydratase	648200538	Vulcanisaeta distributa DSM 14429
2612178844	Predicted arabinose efflux permease, MFS family	650507173	Vulcanisaeta moutnovskia 768-28
2612179389	hypothetical protein	650770696	Thermoproteus uzoniensis 768-20
2612178783	flagellar protein FlaI	2518891520	Candidatus Nitrosopumilus sediminis AR2
2612178454	Amino acid transporter	2514086397	Fervidicoccus fontis Kam940
2612178586	thermopsin Aspartic peptidase. MEROPS family A05	2514085681	Fervidicoccus fontis Kam940
2612177498	translation initiation factor 2B subunit I family (IF-2BI)	648158394	Ignisphaera aggregans AQ1.S1, DSM 17230
2612177719	looped-hinge helix DNA binding domain-containing protein, AbrB family	648159022	Ignisphaera aggregans AQ1.S1, DSM 17230
2612178648	FR47-like protein	648158971	Ignisphaera aggregans AQ1.S1, DSM 17230
2612178806	acetyl-CoA hydrolase	2556043249	Aeropyrum camini SY1, JCM 12091
2612178627	hypothetical protein	2526080333	Maledivibacter halophilus ATCC 49637
2612178435	Uncharacterized conserved protein YeaO, DUF488 family	2612337585	Nitrosococcus oceani AFC132
2612178686	succinate dehydrogenase subunit A (EC 1.3.5.1)	2522261971	Archaeoglobus sulfaticallidus PM70-1, DSM 19444
2612178834	MYM-type Zinc finger with FCS sequence motif-containing protein	2510092708	Caldisphaera lagunensis DSM 15908
2612179394	succinyl-CoA reductase	2510092885	Caldisphaera lagunensis DSM 15908
2612178680	succinate dehydrogenase and fumarate reductase iron-sulfur protein	2265090309	Aigarchaeota archaeon SCGC AAA471-F17 (contamination screened)
2612178532	sulfate adenylyltransferase	646639352	Thermocrinis albus HI 11/12, DSM 14484
2612179474	GDP-mannose 4,6-dehydratase	2264988122	Cloacimonetes bacterium SCGC AAA252-K16 (contamination screened)
2612178447	ferredoxin-nitrate reductase	2562386178	Synechocystis sp. PCC 6803
2612178014	alcohol dehydrogenase	2522053207	Pyrococcus sp. ST04
2612179473	GDP-mannose 4,6-dehydratase	650857226	Methanotorris igneus Kol5, DSM 5666
2612178688	fumarate hydratase subunit alpha	2506674745	Moorella perchloratireducens An10
2612178794	Plastocyanin	2503001971	Thaumarchaeota archaeon sp. BS1
2612178795	hypothetical protein	2586119898	Candidatus Nitrososphaera evergladensis SR1
2612178542	zinc transporter, ZIP family	2558341792	Mycolicibacterium aromaticivorans JS19b1
2612178592	Putative adhesin	2552005823	Burkholderia thailandensis MSMB43
2612178675	hypothetical protein	2556027474	Lactococcus lactis cremoris KW2
2612178687	fumarate hydratase subunit beta	2516127415	Desulfofundulus kuznetsovii DSM 6115
2612178694	Amino acid permease	2562066592	Acidiphilium angustum ATCC 35903
2612178748	CRISPR-associated endonuclease Cas1	2534170668	Thermotoga sp. EMP
2612178749	CRISPR-associated endoribonuclease Cas6	2599293245	Acetomicrobium thermoterrenum DSM 13490
2612178750	CRISPR associated protein Cas6	2599652366	Thermosediminibacter litoriperuensis DSM 16647
2612178752	CRISPR-associated endonuclease Cas3-HD	2599704658	Caldanaerovirga acetigignens DSM 18802
2612178796	hypothetical protein	2581300364	Pseudomonas cichorii JBC1
2612179647	Major Facilitator Superfamily protein	2580492876	Serpentinomonas raichei H1
2508721753	Predicted arabinose efflux permease, MFS family	650889144	Desulfotomaculum ruminis DL, DSM 2154
2508721754	3-hydroxyisobutyrate dehydrogenase	650889145	Desulfotomaculum ruminis DL, DSM 2154
2508722233	Ni,Fe-hydrogenase I small subunit	2507228727	Desulfitobacterium dichloroeliminans LMG P-21439
2508722358	monosaccharide ABC transporter membrane protein, CUT2 family	646460887	Thermotoga naphthophila RKU-10
Metallosphaera yellowstonensis MK1
IMG Gene ID	Description	IMG Gene ID of matched genes	Predicted donor
2508722378	Sugar phosphate isomerase/epimerase	650028620	Anaerostipes caccae 3_2_56FAA
2508722385	L-iditol 2-dehydrogenase	2509406647	Thermoanaerobacter siderophilus SR4
2508722397	benzoate/toluate 1,2-dioxygenase beta subunit	641641604	Methylobacterium sp. 4-46
2508722403	Pyrroloquinoline quinone (PQQ) biosynthesis protein C	2508680062	Burkholderia sp. Ch1-1
2508722411	Pimeloyl-ACP methyl ester carboxylesterase	641621490	Pseudomonas putida W619
2508722421	3-phenylpropionate/cinnamic acid dioxygenase, small subunit	646751670	Kyrpidia tusciae T2, DSM 2912
2508722422	Ring hydroxylating alpha subunit (catalytic domain)	640138961	Mycobacterium sp. JLS
2508722640	amino acid/polyamine/organocation transporter, APC superfamily	2506240666	Sulfobacillus thermosulfidooxidans AT-1, DSM 9293
2508722896	NTPase	637005308	Thermotoga maritima MSB8
2508723117	Anaerobic selenocysteine-containing dehydrogenase	2503597489	Thermanaeromonas toyohensis ToBE, DSM 14490
2508723118	Fe-S-cluster-containing dehydrogenase component/Ni/Fe-hydrogenase 2 integral membrane subunit HybB	649789704	Oceanithermus profundus 506, DSM 14977
2508723372	Glycosyltransferase involved in cell wall bisynthesis	648709752	Desulfovibrio fructosovorans JJ
2508723120	hypothetical protein	643678084	Halorubrum pleomorphic virus 1
2508724422	nuclease	638305606	Sulfolobus virus Ragged Hills
2508724423	F-112 protein	638278287	Sulfolobus spindle-shaped virus 1
2508724429	hypothetical protein	645949525	Acidianus spindle-shaped virus 1
2508724430	Zinc-finger of C2H2 type	645949605	Sulfolobus spindle-shaped virus 7
2508724437	Predicted transcriptional regulators	641513528	Sulfolobus spindle-shaped virus 4
2508724438	Protein of unknown function (DUF1035)	641513529	Sulfolobus spindle-shaped virus 4
2508724444	hypothetical protein	638305640	Sulfolobus virus Kamchatka 1
2508721691	Winged helix-turn helix	638205526	Haloarcula marismortui ATCC 43049
2508721730	Predicted arabinose efflux permease, MFS family	638393799	Ferroplasma acidarmanus Fer1
2508721740	Protein N-acetyltransferase, RimJ/RimL family	638192020	Thermoplasma volcanium GSS1
2508721768	Protein of unknown function (DUF1453)	638190773	Thermoplasma volcanium GSS1
2508721964	Glycosyltransferase, catalytic subunit of cellulose synthase and poly-beta-1,6-N-acetylglucosamine synthase	644807880	Thermococcus gammatolerans EJ3
2508722025	hypothetical protein	638394612	Ferroplasma acidarmanus Fer1
2508722178	hypothetical protein	638180872	Thermoplasma acidophilum DSM 1728
2508722376	acetolactate synthase-1/2/3 large subunit	2510277121	Halostagnicola larsenii XH-48, DSM 17691
2508722412	Uncharacterized conserved protein YurZ, alkylhydroperoxidase/carboxymuconolactone decarboxylase family	2502871785	Methanosalsum zhilinae WeN5, DSM 4017
2508722528	Arabinose efflux permease	638191374	Thermoplasma volcanium GSS1
2508722648	Cupin domain-containing protein	638393498	Ferroplasma acidarmanus Fer1
2508723308	transcriptional regulator, TetR family	638204086	Picrophilus torridus DSM 9790
2508723309	hypothetical protein	638191211	Thermoplasma volcanium GSS1
2508723310	formylmethanofuran dehydrogenase subunit E	638181327	Thermoplasma acidophilum DSM 1728
2508723360	Glycosyltransferase involved in cell wall bisynthesis	646532770	Methanobrevibacter ruminantium M1
2508723365	hypothetical protein	646366913	Methanocaldococcus vulcanius M7, DSM 12094
2508723371	hypothetical protein	2506714195	Methanotorris formicicus Mc-S-70
2508723407	arsenite efflux membrane protein ArsB	638203787	Picrophilus torridus DSM 9790
2508724137	Uncharacterized conserved protein, DUF302 family	638204850	Picrophilus torridus DSM 9790
2508724302	hypothetical protein	638204584	Picrophilus torridus DSM 9790
2508722533	Nicotinamidase-related amidase	649821907	Ethanoligenens harbinense YUAN-3T, DSM 18485
2508721946	Phospholipid methyltransferase	2509128069	Burkholderia sp. WSM2232
2508722302	hypothetical protein	641613528	Candidatus Korarchaeum cryptofilum OPF8
2508722443	NADPH:quinone reductase	641613440	Candidatus Korarchaeum cryptofilum OPF8
2508724144	hypothetical protein	648118039	Acidilobus saccharovorans 345-15
2508722393	Aromatic-ring-opening dioxygenase LigAB, LigA subunit	646751116	Kyrpidia tusciae T2, DSM 2912
2508721720	Glycosyltransferase, GT2 family	641667666	Pyrobaculum neutrophilum V24Sta
2508721763	Predicted arabinose efflux permease, MFS family	648202748	Vulcanisaeta distributa DSM 14429
2508721789	Glycosyltransferase, GT2 family	650506407	Vulcanisaeta moutnovskia 768-28
2508722042	3-oxoacyl-[acyl-carrier protein] reductase	650771558	Thermoproteus uzoniensis 768-20
2508722118	hypothetical protein	641276441	Caldivirga maquilingensis IC-167
2508722138	MFS transporter, NNP family, nitrate/nitrite transporter	648201741	Vulcanisaeta distributa DSM 14429
2508722139	nitrate reductase gamma subunit	648201740	Vulcanisaeta distributa DSM 14429
2508722140	nitrate reductase alpha subunit	648201739	Vulcanisaeta distributa DSM 14429
2508722141	respiratory nitrate reductase beta subunit	648201738	Vulcanisaeta distributa DSM 14429
2508722142	respiratory nitrate reductase chaperone NarJ	648201737	Vulcanisaeta distributa DSM 14429
2508722308	hypothetical protein	650508623	Vulcanisaeta moutnovskia 768-28
2508722309	Sugar phosphate permease	648200934	Vulcanisaeta distributa DSM 14429
2508722329	putative membrane protein	648201237	Vulcanisaeta distributa DSM 14429
2508722359	simple sugar transport system substrate-binding protein	639773984	Thermofilum pendens Hrk 5
2508722367	MFS transporter, putative metabolite transport protein	650507661	Vulcanisaeta moutnovskia 768-28
2508722396	2,3-dihydroxyphenylpropionate 1,2-dioxygenase	640468083	Pyrobaculum arsenaticum PZ6, DSM 13514
2508723359	Glycosyl transferases group 1	639784585	Pyrobaculum islandicum DSM 4184
2508724272	Probable transposase.	650508066	Vulcanisaeta moutnovskia 768-28
2508724303	Acetyltransferases	650771411	Thermoproteus uzoniensis 768-20
2508725017	dTDP-4-dehydrorhamnose 3,5-epimerase	641275982	Caldivirga maquilingensis IC-167
2522182539	CRISPR-associated protein, Cas2 family	649916441	Thermoanaerobacter brockii finnii Ako-1, DSM 3389
2522183023	hypothetical protein	645949528	Acidianus spindle-shaped virus 1
2522182540	CRISPR-associated endonuclease Cas1	637754890	Carboxydothermus hydrogenoformans Z-2901
2554143383	Alkyl hydroperoxide reductase, large subunit	2520445146	Fusobacterium russii ATCC 25533
Metallosphaera yellowstonensis r05
IMG Gene ID	Description	IMG Gene ID of matched genes	Predicted donor
2554143626	Uncharacterized proteins, LmbE homologs	2578404702	Sodalis praecaptivus HS1
2554143745	hypothetical protein	2552202099	Nocardia concava NBRC 100430
2554143852	precorrin-6Y C5,15-methyltransferase (decarboxylating)	2632592101	Chromobacterium subtsugae F49
2554143367	hypothetical protein	649307533	Drosophila willistoni Gd-H4-1, TSC#14030-0811.24
2554143627	hypothetical protein	638316694	Acidianus two-tailed virus
2554143891	Cupin domain-containing protein	2628278095	Acidiplasma sp. MBA-1
2554143990	Cytosine/adenosine deaminase	2641568024	Methanosarcina mazei WWM610
2554144138	Predicted arabinose efflux permease, MFS family	2628279056	Acidiplasma sp. MBA-1
2554143455	acyl-CoA dehydrogenase	2565255833	Bacillus marmarensis DSM 21297
2554143762	molybdenum cofactor biosynthesis protein B	2597800624	Bacillus cereus Rock4-18
2554143895	amino acid/polyamine/organocation transporter, APC superfamily	2506240666	Sulfobacillus thermosulfidooxidans AT-1, DSM 9293
2554144134	hypothetical protein	2639033878	Desulfoglaeba alkanexedens ALDC
2554143807	RIO kinase 2	2265107672	Thaumarchaeota archaeon SCGC AB-179-E04 (contamination screened)
2554143263	transposase, IS605 OrfB family, central region	2504556412	Acidilobus sulfurireducens sp. nov.
2554143369	L-amino acid N-acyltransferase YncA	2504554799	Acidilobus sulfurireducens sp. nov.
2554143490	DNA binding domain-containing protein, excisionase family	2504555575	Acidilobus sulfurireducens sp. nov.
2554144116	Nicotinamidase-related amidase	2599700419	Desulfotomaculum arcticum DSM 17038
2554143253	hypothetical protein	650508066	Vulcanisaeta moutnovskia 768-28
2554143401	cyclic pyranopterin monophosphate synthase subunit MoaC	650506488	Vulcanisaeta moutnovskia 768-28
2554143430	zinc transporter, ZIP family	2511626750	Thermoproteus tenax Kra1
2554143728	hypothetical protein	648201665	Vulcanisaeta distributa DSM 14429
2554143869	putative transposase	650508066	Vulcanisaeta moutnovskia 768-28
2554144030	hypothetical protein	2628707830	Thermofilum carboxyditrophus 1505
2554144067	hypothetical protein	650508066	Vulcanisaeta moutnovskia 768-28
2554138451	xanthine dehydrogenase, molybdenum binding subunit apoprotein	2519897149	Geobacillus sp. GHH01
2554138452	3-octaprenyl-4-hydroxybenzoate carboxy-lyase	2510251130	Paraburkholderia sprentiae WSM5005
2554138453	acetyl-CoA synthetase	2546422725	Brevibacillus borstelensis AK1
2554138494	Ring hydroxylating alpha subunit (catalytic domain)	2546571694	Rhodococcus rhodnii LMG 5362
Metallosphaera sp. YNP_08
IMG Gene ID	Description	IMG Gene ID of matched genes	Predicted donor
2554138450	Nicotinamidase-related amidase	650772462	Thermoproteus uzoniensis 768-20
2502895173	Ca2+/Na+ antiporter	643376374	Dictyoglomus thermophilum H-6-12, ATCC 35947
2502896449	hypothetical protein	646970726	Streptomyces bingchenggensis BCW-1
2502896938	hypothetical protein	648224822	Pantoea vagans C9-1
2502896939	hypothetical protein	643619129	Caulobacter vibrioides NA1000
2502897085	CRISP-associated protein Cas1	2505283516	Thermodesulfatator indicus CIR29812, DSM 15286
2502897087	CRISPR-associated protein, Cas2 family	649916441	Thermoanaerobacter brockii finnii Ako-1, DSM 3389
2502895067	hypothetical protein	640340573	Ustilago maydis 521
2502895180	hypothetical protein	639352314	Homo sapiens
2502895219	hypothetical protein	645755365	Botrytis cinerea B05.10
2502895283	hypothetical protein	640395872	Cryptococcus neoformans var. neoformans B-3501A
2502895573	hypothetical protein	639553164	Drosophila melanogaster y; cn bw sp
2502895587	hypothetical protein	639618078	Dictyostelium discoideum AX4
2502895660	hypothetical protein	639605084	Anopheles gambiae PEST
2502895767	hypothetical protein	645860398	Talaromyces marneffei ATCC 18224
2502895840	hypothetical protein	638257683	Cryptococcus neoformans var. neoformans JEC 21
2502895893	hypothetical protein	645727609	Aspergillus clavatus NRRL 1
2502895951	hypothetical protein	638272225	Plasmodium falciparum 3D7
2502895976	hypothetical protein	645796342	Parastagonospora nodorum SN15
2502895983	hypothetical protein	640411717	Aspergillus niger CBS 513.88
2502896036	hypothetical protein	645913898	Talaromyces stipitatus ATCC 10500
2502896213	hypothetical protein	645888020	Aspergillus flavus NRRL 3357
2502896298	hypothetical protein	640336218	Giardia lamblia ATCC 50803
2502896397	hypothetical protein	639595451	Anopheles gambiae PEST
2502896551	hypothetical protein	639451243	Rattus norvegicus BN/SsNHsdMCW
2502896592	hypothetical protein	645795854	Parastagonospora nodorum SN15
2502896737	hypothetical protein	639517087	Caenorhabditis elegans Bristol N2
2502896940	hypothetical protein	640361644	Plasmodium yoelii yoelii 17XNL
2502896975	hypothetical protein	640341306	Ustilago maydis 521
2502897136	hypothetical protein	645924124	Talaromyces stipitatus ATCC 10500
2502897189	hypothetical protein	639550680	Drosophila melanogaster y; cn bw sp
2502896343	hypothetical protein	641514406	Acidianus filamentous virus 8
2502895850	hypothetical protein	644809059	Thermococcus gammatolerans EJ3
2502896546	hypothetical protein	646613115	Ferroglobus placidus AEDII12DO, DSM 10642
2502895474	ABC-type multidrug transport system, ATPase component	644789247	Kosmotoga olearia TBF 19.5.1
2502895174	Ferrous iron uptake permease, iron-lead transporter	648117542	Acidilobus saccharovorans 345-15
2502895176	Uncharacterized membrane protein	2510092111	Caldisphaera lagunensis DSM 15908
2502895275	CRISPR-associated autoregulator DevR family	2505688912	Pyrolobus fumarii 1A, DSM 11204
2502895278	CRISPR-associated helicase Cas3	2505688909	Pyrolobus fumarii 1A, DSM 11204
2502895880	hypothetical protein	650508066	Vulcanisaeta moutnovskia 768-28
2502896749	hypothetical protein	650507065	Vulcanisaeta moutnovskia 768-28
2502896750	Enolase C-terminal domain-like	650507065	Vulcanisaeta moutnovskia 768-28
2502877585	hypothetical protein	645421469	Streptomyces griseoflavus Tu4000
Metallosphaera sp. YNP_14
IMG Gene ID	Description	IMG Gene ID of matched genes	Predicted donor
2502877586	hypothetical protein	645421469	Streptomyces griseoflavus Tu4000
2502879024	hypothetical protein	645188060	Thermus aquaticus Y51MC23
2502879027	CRISPR-associated protein, Cas2 family	649916441	Thermoanaerobacter brockii finnii Ako-1, DSM 3389
2502877757	hypothetical protein	645928143	Candida tropicalis MYA-3404
2502877822	hypothetical protein	645854710	Pyrenophora tritici-repentis Pt-1C-BFP
2502878271	hypothetical protein	640341306	Ustilago maydis 521
2502878373	hypothetical protein	640376972	Neurospora crassa OR74A
2502878464	hypothetical protein	638272530	Plasmodium falciparum 3D7
2502878573	hypothetical protein	639550680	Drosophila melanogaster y; cn bw sp
2502878607	hypothetical protein	640361168	Plasmodium yoelii yoelii 17XNL
2502878734	hypothetical protein	640400893	Aspergillus niger CBS 513.88
2502879000	hypothetical protein	640384930	Aspergillus terreus NIH2624
2502879427	hypothetical protein	645690309	Chaetomium globosum CBS 148.51
2502879423	hypothetical protein	646613115	Ferroglobus placidus AEDII12DO, DSM 10642
2502879028	CRISPR-associated endonuclease Cas1	2505283516	Thermodesulfatator indicus CIR29812, DSM 15286
Metallosphaera_tengchongensis_Ric-A
IMG Gene ID	Description	IMG Gene ID of matched genes	Predicted donor
-	putative transposase	650508066	Vulcanisaeta moutnovskia 768-28
-	putative transposase	650508066	Vulcanisaeta moutnovskia 768-28
-	2-Methylisocitrate lyase, PEP mutase family	2511074757	Sulfobacillus acidophilus TPY
-	hypothetical protein	650507762	Vulcanisaeta moutnovskia 768-28
-	Succinate dehydrogenase/Fumarate reductase transmembrane subunit	648200603	Vulcanisaeta distributa DSM 14429
-	hypothetical protein	650771334	Thermoproteus uzoniensis 768-20
-	2-methylfumaryl-CoA hydratase	648200538	Vulcanisaeta distributa DSM 14429
-	translation initiation factor 2B subunit I family (IF-2BI)	648158394	Ignisphaera aggregans AQ1.S1, DSM 17230
-	acetyl-CoA hydrolase	2556043249	Aeropyrum camini SY1, JCM 12091
-	Uncharacterized conserved protein YeaO, DUF488 family	2612337585	Nitrosococcus oceani AFC132
-	succinate dehydrogenase and fumarate reductase iron-sulfur protein	2265090309	Aigarchaeota archaeon SCGC AAA471-F17 (contamination screened)
-	fumarate hydratase subunit alpha	2506674745	Moorella perchloratireducens An10
-	hypothetical protein	2586119898	Candidatus Nitrososphaera evergladensis SR1
-	zinc transporter, ZIP family	2558341792	Mycolicibacterium aromaticivorans JS19b1
-	fumarate hydratase subunit beta	2516127415	Desulfofundulus kuznetsovii DSM 6115
-	Amino acid permease	2562066592	Acidiphilium angustum ATCC 35903
-	Major Facilitator Superfamily protein	2580492876	Serpentinomonas raichei H1
-	amino acid/polyamine/organocation transporter, APC superfamily	2506240666	Sulfobacillus thermosulfidooxidans AT-1, DSM 9293
-	Fe-S-cluster-containing dehydrogenase component/Ni/Fe-hydrogenase 2 integral membrane subunit HybB	649789704	Oceanithermus profundus 506, DSM 14977
-	Predicted arabinose efflux permease, MFS family	638393799	Ferroplasma acidarmanus Fer1
-	Protein of unknown function (DUF1453)	638190773	Thermoplasma volcanium GSS1
-	acetolactate synthase-1/2/3 large subunit	2510277121	Halostagnicola larsenii XH-48, DSM 17691
-	Nicotinamidase-related amidase	649821907	Ethanoligenens harbinense YUAN-3T, DSM 18485
-	Phospholipid methyltransferase	2509128069	Burkholderia sp. WSM2232
-	Glycosyltransferase, GT2 family	650506407	Vulcanisaeta moutnovskia 768-28
-	3-oxoacyl-[acyl-carrier protein] reductase	650771558	Thermoproteus uzoniensis 768-20
-	hypothetical protein	641276441	Caldivirga maquilingensis IC-167
-	Sugar phosphate permease	648200934	Vulcanisaeta distributa DSM 14429
-	dTDP-4-dehydrorhamnose 3,5-epimerase	641275982	Caldivirga maquilingensis IC-167
-	Alkyl hydroperoxide reductase, large subunit	2520445146	Fusobacterium russii ATCC 25533
-	Cytosine/adenosine deaminase	2641568024	Methanosarcina mazei WWM610
-	Predicted arabinose efflux permease, MFS family	2628279056	Acidiplasma sp. MBA-1
-	molybdenum cofactor biosynthesis protein B	2597800624	Bacillus cereus Rock4-18
-	RIO kinase 2	2265107672	Thaumarchaeota archaeon SCGC AB-179-E04 (contamination screened)
-	cyclic pyranopterin monophosphate synthase subunit MoaC	650506488	Vulcanisaeta moutnovskia 768-28
-	Uncharacterized membrane protein	2510092111	Caldisphaera lagunensis DSM 15908
-	CRISPR-associated helicase Cas3	2505688909	Pyrolobus fumarii 1A, DSM 11204
-	Enolase C-terminal domain-like	650507065	Vulcanisaeta moutnovskia 768-28
-	ABC-type dipeptide/oligopeptide/nickel transport system, permease component	2556084493	Halorubrum coriense ACM 3911, Ch2
-	Predicted arabinose efflux permease, MFS family	2682674596	Acidiplasma aeolicum V
-	putative transposase	638316694	Acidianus two-tailed virus
-	flagellar protein FlaI	2518891520	Candidatus Nitrosopumilus sediminis AR2
-	succinate dehydrogenase subunit A (EC 1.3.5.1)	2522261971	Archaeoglobus sulfaticallidus PM70-1, DSM 19444
-	acyl-CoA dehydrogenase	2565255833	Bacillus marmarensis DSM 21297
-	DNA binding domain-containing protein, excisionase family	2504555575	Acidilobus sulfurireducens sp. nov.
-	MFS transporter, sugar porter (SP) family	2583185328	Methanobacterium veterum MK4, DSM 19849
-	thermopsin Aspartic peptidase. MEROPS family A05	2514085681	Fervidicoccus fontis Kam940
-	succinyl-CoA reductase	2510092885	Caldisphaera lagunensis DSM 15908
-	ferredoxin-nitrate reductase	2562386178	Synechocystis sp. PCC 6803
-	MFS transporter, putative metabolite transport protein	650507661	Vulcanisaeta moutnovskia 768-28
-	precorrin-6Y C5,15-methyltransferase (decarboxylating)	2632592101	Chromobacterium subtsugae F49
-	ABC-type multidrug transport system, ATPase component	644789247	Kosmotoga olearia TBF 19.5.1
-	putative transposase	638316694	Acidianus two-tailed virus
-	putative transposase	650508066	Vulcanisaeta moutnovskia 768-28
-	xanthine dehydrogenase, molybdenum binding subunit apoprotein	2519897149	Geobacillus sp. GHH01
-	acetyl-CoA synthetase	2546422725	Brevibacillus borstelensis AK1
-	putative transposase	650508066	Vulcanisaeta moutnovskia 768-28
-	peptide/nickel transport system ATP-binding protein	2511694731	Pyrobaculum ferrireducens 1860
Metallosphaera cuprina Ar-4
IMG Gene ID	Description	IMG Gene ID of matched genes	Predicted donor
650822002	hypothetical protein	646670926	Ankyrin	Denitrovibrio acetiphilus N2460, DSM 12809
650821519	hypothetical protein	641232611	hypothetical protein	Pseudothermotoga lettingae TMO
650821027	hypothetical protein	638192125	hypothetic protein	Thermoplasma volcanium GSS1
650821086	hypothetical protein	638394967	unknown product	Ferroplasma acidarmanus Fer1
650821087	hypothetical protein	638191212	hypothetic protein	Thermoplasma volcanium GSS1
650821088	hypothetical protein	638180919	hypothetical protein	Thermoplasma acidophilum DSM 1728
650821089	IS5 inactivated transposase	638192033	transposase, IS4 family	Thermoplasma volcanium GSS1
650821090	major facilitator transporter	638180353	hypothetical membrane protein	Thermoplasma acidophilum DSM 1728
650821266	hypothetical protein	650726939	hypothetical protein	Thermococcus barophilus MP, DSM 11836
650821310	Nitrilase/cyanide hydratase and apolipoprotein N-acyltransferase	646611529	Nitrilase/cyanide hydratase and apolipoprotein N-acyltransferase	Ferroglobus placidus AEDII12DO, DSM 10642
650821449	hypothetical protein	638190998	hypothetic protein	Thermoplasma volcanium GSS1
650821450	membrane spanning protein	638393963	YeeE/YedE	Ferroplasma acidarmanus Fer1
650821451	hypothetical protein	638190997	hypothetical protein	Thermoplasma volcanium GSS1
650821455	hypothetical protein	638177721	cell surface protein	Methanosarcina acetivorans C2A
650821461	transcriptional regulator, TetR family	638204086	transcriptional regulator, TetR family	Picrophilus torridus DSM 9790
650822401	arsenite efflux membrane protein ArsB (TC 3.A.4.1.1; TC 2.A.45.1.1)	638393641	arsenite efflux membrane protein ArsB (TC 3.A.4.1.1; TC 2.A.45.1.1)	Ferroplasma acidarmanus Fer1
650821328	hypothetical protein	2507648397	Tetratricopeptide repeat/Tetratricopeptide repeat	Paramecium tetraurelia d4-2
